# Supplementary material for: Astrocyte secretome remodeling under iron deficiency: potential implications for brain iron homeostasis
Source: Biol Open. 2025 Jul 9;14(7):bio062057. doi: 10.1242/bio.062057 (PMC12309891; doi:10.1242/bio.062057)
Supplement: Table S1. [file biolipen-14-062057-TableS1.xlsx]

## Sheet: Sheet 1
Protein	Accession Number & Symbol	Fold Change	Significance (p value)
Neuroblastoma suppressor of tumorigenicity 1	sp|Q61477|NBL1	1.67951	0.00309021
Citrate synthase, mitochondrial	sp|Q9CZU6|CISY	2.03235	0.00575838
Splicing factor 3B subunit 3	sp|Q921M3|SF3B3	1.46885	0.00629515
Importin-5	sp|Q8BKC5|IPO5	1.68096	0.0117277
Meteorin	sp|Q8C1Q4|METRN	0.636215	0.0133496
Vasorin	sp|Q9CZT5|VASN	1.46242	0.0146233
Complement C1q tumor necrosis factor-related protein 5	sp|Q8K479|C1QT5	1.25493	0.0154072
Receptor of activated protein C kinase 1	sp|P68040|RACK1	1.42501	0.0178432
Isocitrate dehydrogenase [NADP] cytoplasmic	sp|O88844|IDHC	1.35327	0.0202532
Ferritin light chain 1	sp|P29391|FRIL1	0.487226	0.0221874
Glucosamine-6-phosphate isomerase 1	sp|O88958|GNPI1	1.43088	0.0222272
Ceruloplasmin	sp|Q61147|CERU	1.26835	0.024024
Brevican core protein	sp|Q61361|PGCB	0.698887	0.0245347
Septin-2	sp|P42208|SEPT2	1.32581	0.0269013
Nidogen-1	sp|P10493|NID1	0.859716	0.0276546
Inactive tyrosine-protein kinase 7	sp|Q8BKG3|PTK7	1.39349	0.0296657
Argininosuccinate synthase	sp|P16460|ASSY	1.53991	0.0334936
CD9 antigen	sp|P40240|CD9	0.442565	0.0344498
Inter-alpha-trypsin inhibitor heavy chain H5	sp|Q8BJD1|ITIH5	0.662694	0.0352043
Tripeptidyl-peptidase 2	sp|Q64514|TPP2	2.14597	0.0354402
Glyceraldehyde-3-phosphate dehydrogenase	sp|P16858|G3P	0.883354	0.0360637
Complement C1q subcomponent subunit B	sp|P14106|C1QB	0.955376	0.039829
Inosine triphosphate pyrophosphatase	sp|Q9D892|ITPA	1.44771	0.0416944
Major prion protein	sp|P04925|PRIO	0.53646	0.0428283
Transitional endoplasmic reticulum ATPase	sp|Q01853|TERA	1.21692	0.0430894
Trafficking protein particle complex subunit 3	sp|O55013|TPPC3	1.07625	0.04561
Tropomyosin alpha-4 chain	sp|Q6IRU2|TPM4	1.27232	0.0479035
Proteasome subunit beta type-7	sp|P70195|PSB7	1.34952	0.0528125
Platelet-activating factor acetylhydrolase	sp|Q60963|PAFA	0.713403	0.0534483
Gamma-glutamyl hydrolase	sp|Q9Z0L8|GGH	1.12831	0.0535462
EGF-containing fibulin-like extracellular matrix protein 2	sp|Q9WVJ9|FBLN4	0.683547	0.0544527
Acyl-coenzyme A thioesterase 1	sp|O55137|ACOT1	1.3862	0.0546951
Ras-related protein Rab-10	sp|P61027|RAB10	0.900164	0.0559774
Beta-mannosidase	sp|Q8K2I4|MANBA	0.743932	0.0575693
26S proteasome non-ATPase regulatory subunit 2	sp|Q8VDM4|PSMD2	0.878988	0.0591375
Reticulon-4	sp|Q99P72|RTN4	1.29205	0.0591967
Fibroblast growth factor receptor 1	sp|P16092|FGFR1	2.1387	0.061161
EGF-containing fibulin-like extracellular matrix protein 1	sp|Q8BPB5|FBLN3	0.59169	0.0629553
N-acetylglucosamine-6-sulfatase	sp|Q8BFR4|GNS	1.16998	0.0631474
Ribonuclease inhibitor	sp|Q91VI7|RINI	1.37505	0.0637335
Purine nucleoside phosphorylase	sp|P23492|PNPH	1.36335	0.0685527
Lamin-B1	sp|P14733|LMNB1	1.76293	0.0705467
6-phosphogluconolactonase	sp|Q9CQ60|6PGL	1.24631	0.0708651
Proteasome subunit alpha type-4	sp|Q9R1P0|PSA4	1.24883	0.0709984
Amyloid-beta A4 protein	sp|P12023|A4	1.13713	0.0710932
Ras-related protein Rab-11B	sp|P46638|RB11B	1.21976	0.0718735
3'(2'),5'-bisphosphate nucleotidase 1	sp|Q9Z0S1|BPNT1	0.928067	0.0735592
Fibroblast growth factor receptor 2	sp|P21803|FGFR2	0.278521	0.0747652
Fructose-bisphosphate aldolase A	sp|P05064|ALDOA	1.46344	0.075018
Vimentin	sp|P20152|VIME	1.14121	0.0754912
Parkinson disease protein 7 homolog	sp|Q99LX0|PARK7	1.29703	0.0758506
Phosphatidylinositol-glycan-specific phospholipase D	sp|O70362|PHLD	0.471231	0.0771758
Isoaspartyl peptidase/L-asparaginase	sp|Q8C0M9|ASGL1	1.44789	0.0806626
Syntenin-1	sp|O08992|SDCB1	0.59276	0.0809937
Talin-1	sp|P26039|TLN1	2.01512	0.0838621
Delta and Notch-like epidermal growth factor-related receptor	sp|Q8JZM4|DNER	1.55846	0.0840589
Syndecan-4	sp|O35988|SDC4	1.38595	0.0876351
Translin	sp|Q62348|TSN	1.44431	0.089455
Ubiquitin carboxyl-terminal hydrolase 5	sp|P56399|UBP5	1.78785	0.0903329
Cell surface glycoprotein MUC18	sp|Q8R2Y2|MUC18	1.5424	0.0904539
Pyridoxal phosphate homeostasis protein	sp|Q9Z2Y8|PLPHP	1.30538	0.0921365
Dipeptidyl peptidase 3	sp|Q99KK7|DPP3	1.55789	0.0921585
Cytosolic 10-formyltetrahydrofolate dehydrogenase	sp|Q8R0Y6|AL1L1	1.43617	0.0959113
Spectrin alpha chain, non-erythrocytic 1	sp|P16546|SPTN1	1.19715	0.0969873
Proteasome activator complex subunit 2	sp|P97372|PSME2	1.47059	0.099613
Ubiquitin-conjugating enzyme E2 variant 1	sp|Q9CZY3|UB2V1	1.8905	0.10029
Protein crumbs homolog 2	sp|Q80YA8|CRUM2	1.66568	0.100358
Golgi apparatus protein 1	sp|Q61543|GSLG1	1.48402	0.101342
Proliferating cell nuclear antigen	sp|P17918|PCNA	1.82057	0.101933
Neuronal cell adhesion molecule	sp|Q810U4|NRCAM	1.21449	0.103315
Tripeptidyl-peptidase 1	sp|O89023|TPP1	0.653369	0.104872
Importin subunit beta-1	sp|P70168|IMB1	1.34284	0.105076
Reticulocalbin-1	sp|Q05186|RCN1	1.56834	0.105514
Thrombospondin-3	sp|Q05895|TSP3	0.617334	0.106769
Fructose-bisphosphate aldolase C	sp|P05063|ALDOC	1.29385	0.108567
Glial fibrillary acidic protein	sp|P03995|GFAP	1.11372	0.109688
von Willebrand factor A domain-containing protein 5A	sp|Q99KC8|VMA5A	2.59374	0.111958
6-pyruvoyl tetrahydrobiopterin synthase	sp|Q9R1Z7|PTPS	1.93288	0.115311
Neuronal membrane glycoprotein M6-a	sp|P35802|GPM6A	0.500464	0.117834
Mimecan	sp|Q62000|MIME	0.757726	0.126669
Phosphoglucomutase-1	sp|Q9D0F9|PGM1	2.57283	0.128179
Nucleobindin-1	sp|Q02819|NUCB1	0.900577	0.131424
Alanine--tRNA ligase, cytoplasmic	sp|Q8BGQ7|SYAC	2.27436	0.133168
Puromycin-sensitive aminopeptidase	sp|Q11011|PSA	1.26638	0.133748
Complement C1q subcomponent subunit C	sp|Q02105|C1QC	0.722895	0.135572
Annexin A3	sp|O35639|ANXA3	0.667486	0.137948
Platelet-activating factor acetylhydrolase IB subunit beta	sp|P63005|LIS1	1.20797	0.138972
Aldose reductase-related protein 2	sp|P45377|ALD2	0.669263	0.139332
Beta-1,3-N-acetylglucosaminyltransferase lunatic fringe	sp|O09010|LFNG	0.715967	0.139549
Alpha-actinin-1	sp|Q7TPR4|ACTN1	1.12806	0.140831
Seizure protein 6	sp|Q7TSK2|SEZ6	1.25441	0.142994
Aldo-keto reductase family 1 member B1	sp|P45376|ALDR	1.17449	0.144067
Phosphoserine phosphatase	sp|Q99LS3|SERB	1.90739	0.15325
Immunoglobulin superfamily containing leucine-rich repeat protein	sp|Q6GU68|ISLR	1.12509	0.15454
Fibulin-1	sp|Q08879|FBLN1	0.642315	0.155118
Protein CREG1	sp|O88668|CREG1	0.768852	0.159704
N(4)-(beta-N-acetylglucosaminyl)-L-asparaginase	sp|Q64191|ASPG	0.839041	0.159906
Serpin B6	sp|Q60854|SPB6	1.36299	0.162284
Cell adhesion molecule 1	sp|Q8R5M8|CADM1	1.59784	0.164378
Biotinidase	sp|Q8CIF4|BTD	1.58684	0.168333
L-lactate dehydrogenase B chain	sp|P16125|LDHB	1.25262	0.170199
14-3-3 protein eta	sp|P68510|1433F	1.29848	0.170436
Histidine ammonia-lyase	sp|P35492|HUTH	0.545807	0.170715
45 kDa calcium-binding protein	sp|Q61112|CAB45	1.16359	0.17103
Fatty acid synthase	sp|P19096|FAS	1.35802	0.171868
14-3-3 protein beta/alpha	sp|Q9CQV8|1433B	1.14673	0.172837
Calumenin	sp|O35887|CALU	1.75274	0.173524
Vinculin	sp|Q64727|VINC	1.34535	0.174784
m7GpppX diphosphatase	sp|Q9DAR7|DCPS	2.04565	0.175684
L-lactate dehydrogenase A chain	sp|P06151|LDHA	1.41852	0.177572
Heat shock 70 kDa protein 4	sp|Q61316|HSP74	1.12998	0.179379
Calpain small subunit 1	sp|O88456|CPNS1	1.42524	0.180716
Peptidyl-glycine alpha-amidating monooxygenase	sp|P97467|AMD	1.55042	0.181201
14-3-3 protein epsilon	sp|P62259|1433E	1.17597	0.184351
Serine/threonine-protein phosphatase CPPED1	sp|Q8BFS6|CPPED	0.800291	0.184698
Fascin	sp|Q61553|FSCN1	1.4461	0.185539
Proteasome subunit beta type-2	sp|Q9R1P3|PSB2	1.42579	0.187029
14-3-3 protein gamma	sp|P61982|1433G	1.23895	0.189981
ProSAAS	sp|Q9QXV0|PCS1N	1.30154	0.19066
Tyrosine-protein phosphatase non-receptor type substrate 1	sp|P97797|SHPS1	1.26092	0.193369
Isocitrate dehydrogenase [NADP], mitochondrial	sp|P54071|IDHP	1.79708	0.193786
40S ribosomal protein S3	sp|P62908|RS3	1.34306	0.193796
Annexin A1	sp|P10107|ANXA1	0.45969	0.194908
Ras-related C3 botulinum toxin substrate 1	sp|P63001|RAC1	1.78318	0.19664
Transcriptional activator protein Pur-beta	sp|O35295|PURB	1.15727	0.198101
Ubiquitin thioesterase OTUB1	sp|Q7TQI3|OTUB1	1.25163	0.208345
Phosphoglycerate kinase 1	sp|P09411|PGK1	1.49461	0.209951
GTP-binding nuclear protein Ran	sp|P62827|RAN	1.17286	0.211344
Cullin-associated NEDD8-dissociated protein 1	sp|Q6ZQ38|CAND1	1.23291	0.211575
Oligoribonuclease, mitochondrial	sp|Q9D8S4|ORN	1.5199	0.212553
Carboxypeptidase E	sp|Q00493|CBPE	0.90858	0.21295
Macrophage colony-stimulating factor 1	sp|P07141|CSF1	1.25018	0.213955
Myosin light polypeptide 6	sp|Q60605|MYL6	1.27162	0.219783
Cell division control protein 42 homolog	sp|P60766|CDC42	1.66298	0.225265
Filamin-A	sp|Q8BTM8|FLNA	1.285	0.225281
Exportin-1	sp|Q6P5F9|XPO1	1.35971	0.226214
Proteasome activator complex subunit 1	sp|P97371|PSME1	1.19867	0.226798
Moesin	sp|P26041|MOES	1.50175	0.228091
Farnesyl pyrophosphate synthase	sp|Q920E5|FPPS	1.24622	0.231043
CD81 antigen	sp|P35762|CD81	0.511796	0.232651
Hypoxanthine-guanine phosphoribosyltransferase	sp|P00493|HPRT	1.2343	0.23527
Inactive serine protease PAMR1	sp|Q8BU25|PAMR1	1.57285	0.236512
Procollagen-lysine,2-oxoglutarate 5-dioxygenase 2	sp|Q9R0B9|PLOD2	1.26842	0.236724
Haloacid dehalogenase-like hydrolase domain-containing protein 2	sp|Q3UGR5|HDHD2	0.94707	0.240034
Myosin regulatory light chain 12B	sp|Q3THE2|ML12B	1.30705	0.240082
Vitamin K-dependent protein S	sp|Q08761|PROS	1.11449	0.243791
Peroxiredoxin-2	sp|Q61171|PRDX2	0.90554	0.247162
Apolipoprotein E	sp|P08226|APOE	0.816897	0.250995
14-3-3 protein zeta/delta	sp|P63101|1433Z	1.25015	0.251969
Latexin	sp|P70202|LXN	1.11254	0.255254
S-phase kinase-associated protein 1	sp|Q9WTX5|SKP1	1.37078	0.25586
Protein arginine N-methyltransferase 1	sp|Q9JIF0|ANM1	1.21752	0.258728
Neural cell adhesion molecule L1-like protein	sp|P70232|NCHL1	1.21803	0.260009
Extracellular matrix protein 1	sp|Q61508|ECM1	1.86715	0.260558
Filamin-B	sp|Q80X90|FLNB	1.28575	0.262794
Stabilin-1	sp|Q8R4Y4|STAB1	0.574175	0.263414
Retinoid-inducible serine carboxypeptidase	sp|Q920A5|RISC	0.889279	0.266
Antithrombin-III	sp|P32261|ANT3	0.711067	0.268476
Ribonuclease T2-A	sp|C0HKG5|RNT2A (+1)	1.19484	0.26863
Proteasome subunit alpha type-5	sp|Q9Z2U1|PSA5	0.887507	0.26998
Alcohol dehydrogenase class-3	sp|P28474|ADHX	1.20838	0.270223
5-oxoprolinase	sp|Q8K010|OPLA	1.8005	0.270493
Actin-related protein 3	sp|Q99JY9|ARP3	1.19407	0.271636
Low-density lipoprotein receptor	sp|P35951|LDLR	0.513593	0.271856
Bone morphogenetic protein 1	sp|P98063|BMP1	0.769805	0.272277
Clusterin	sp|Q06890|CLUS	0.87361	0.275342
F-actin-capping protein subunit beta	sp|P47757|CAPZB	1.49313	0.278021
Filamin-C	sp|Q8VHX6|FLNC	1.20406	0.278779
14-3-3 protein theta	sp|P68254|1433T	1.18058	0.278953
Secernin-1	sp|Q9CZC8|SCRN1	1.62363	0.279825
Transforming protein RhoA	sp|Q9QUI0|RHOA	1.38751	0.281545
Complement C1q tumor necrosis factor-related protein 1	sp|Q9QXP7|C1QT1	0.722698	0.286085
Collagen alpha-1(V) chain	sp|O88207|CO5A1	1.53764	0.286401
Secretogranin-3	sp|P47867|SCG3	0.794601	0.286468
Glia-derived nexin	sp|Q07235|GDN	0.687294	0.28787
Glutathione S-transferase Mu 1	sp|P10649|GSTM1	1.23426	0.288332
Keratin, type II cytoskeletal 2 oral	sp|Q3UV17|K22O	0.561373	0.288666
Peptidyl-prolyl cis-trans isomerase B	sp|P24369|PPIB	0.555464	0.288752
Endoplasmin	sp|P08113|ENPL	1.0707	0.289506
Vitrin	sp|Q8VHI5|VITRN	0.404498	0.289729
Proteasome subunit alpha type-2	sp|P49722|PSA2	1.16666	0.292658
Coronin-1C	sp|Q9WUM4|COR1C	1.77046	0.29315
Epididymis-specific alpha-mannosidase	sp|O54782|MA2B2	1.08358	0.296249
Histone H3.1	sp|P68433|H31 (+1)	1.31009	0.296368
Cathepsin Z	sp|Q9WUU7|CATZ	0.880266	0.297327
Glutathione S-transferase Mu 2	sp|P15626|GSTM2	1.18763	0.298221
Plectin	sp|Q9QXS1|PLEC	1.37026	0.299005
Plasma protease C1 inhibitor	sp|P97290|IC1	0.795186	0.300099
Vacuolar protein sorting-associated protein 35	sp|Q9EQH3|VPS35	1.27522	0.302238
Spectrin beta chain, non-erythrocytic 1	sp|Q62261|SPTB2	1.26061	0.302603
Acid sphingomyelinase-like phosphodiesterase 3a	sp|P70158|ASM3A	0.841389	0.303346
Extracellular superoxide dismutase [Cu-Zn]	sp|O09164|SODE	1.13615	0.30386
Annexin A2	sp|P07356|ANXA2	0.676486	0.305902
Endoplasmic reticulum aminopeptidase 1	sp|Q9EQH2|ERAP1	1.22071	0.30641
Semaphorin-6A	sp|O35464|SEM6A	1.24793	0.306613
Thy-1 membrane glycoprotein	sp|P01831|THY1	0.791221	0.306916
Complement C4-B	sp|P01029|CO4B	0.874883	0.307551
Collagen alpha-1(I) chain	sp|P11087|CO1A1	0.574617	0.308375
Proteasome subunit beta type-4	sp|P99026|PSB4	1.5151	0.309793
26S proteasome non-ATPase regulatory subunit 1	sp|Q3TXS7|PSMD1	1.71206	0.312005
Lumican	sp|P51885|LUM	1.4284	0.312325
Pigment epithelium-derived factor	sp|P97298|PEDF	1.26544	0.314525
Carboxypeptidase Q	sp|Q9WVJ3|CBPQ	0.877139	0.317839
Ornithine aminotransferase, mitochondrial	sp|P29758|OAT	1.3427	0.318345
Programmed cell death 6-interacting protein	sp|Q9WU78|PDC6I	0.734894	0.319707
SPARC	sp|P07214|SPRC	1.17521	0.320948
Insulin-like growth factor-binding protein 2	sp|P47877|IBP2	0.612637	0.321326
Plastin-2	sp|Q61233|PLSL	1.35185	0.323821
Dipeptidyl peptidase 1	sp|P97821|CATC	1.0703	0.326582
Peptidyl-prolyl cis-trans isomerase A	sp|P17742|PPIA	0.486307	0.328515
DNA damage-binding protein 1	sp|Q3U1J4|DDB1	1.25208	0.330218
Thioredoxin-like protein 1	sp|Q8CDN6|TXNL1	1.36633	0.330748
Phosphoglycerate mutase 1	sp|Q9DBJ1|PGAM1	1.22603	0.331911
N(G),N(G)-dimethylarginine dimethylaminohydrolase 2	sp|Q99LD8|DDAH2	1.76995	0.332062
Glypican-1	sp|Q9QZF2|GPC1	1.18432	0.332094
Fatty acid-binding protein, brain	sp|P51880|FABP7	1.40604	0.33422
Cytochrome c, somatic	sp|P62897|CYC	0.58971	0.33429
Insulin-like growth factor-binding protein 5	sp|Q07079|IBP5	0.839279	0.335744
Amyloid-like protein 2	sp|Q06335|APLP2	1.18956	0.337168
Ferritin heavy chain	sp|P09528|FRIH	0.765327	0.342159
Alpha-enolase	sp|P17182|ENOA	1.26971	0.342195
Ezrin	sp|P26040|EZRI	1.57859	0.342666
Dystroglycan	sp|Q62165|DAG1	1.09893	0.342962
Pyridoxal kinase	sp|Q8K183|PDXK	0.860117	0.34457
Rab GDP dissociation inhibitor alpha	sp|P50396|GDIA	1.14527	0.351882
Lysosomal alpha-mannosidase	sp|O09159|MA2B1	1.05079	0.353836
Neuroplastin	sp|P97300|NPTN	1.1246	0.354725
Complement C1s-A subcomponent	sp|Q8CG14|CS1A	0.557735	0.356437
Lysosomal protective protein	sp|P16675|PPGB	1.10117	0.356455
Serine protease inhibitor A3N	sp|Q91WP6|SPA3N	0.910264	0.357215
Fibromodulin	sp|P50608|FMOD	0.921383	0.357763
Protein disulfide-isomerase A4	sp|P08003|PDIA4	2.10825	0.359986
Tenascin-R	sp|Q8BYI9|TENR	0.657135	0.36063
Angiotensin-converting enzyme	sp|P09470|ACE	1.443	0.361283
Sacsin	sp|Q9JLC8|SACS	1.28654	0.363077
Cadherin-13	sp|Q9WTR5|CAD13	0.713496	0.365325
Malate dehydrogenase, mitochondrial	sp|P08249|MDHM	0.552722	0.366283
Alpha-actinin-4	sp|P57780|ACTN4	1.09621	0.366961
Glypican-4	sp|P51655|GPC4	0.884838	0.371169
N(G),N(G)-dimethylarginine dimethylaminohydrolase 1	sp|Q9CWS0|DDAH1	1.44162	0.371503
Progranulin	sp|P28798|GRN	1.65659	0.375033
72 kDa type IV collagenase	sp|P33434|MMP2	1.47504	0.375784
MAM domain-containing protein 2	sp|Q8CG85|MAMC2	0.740346	0.376125
Desmoglein-1-alpha	sp|Q61495|DSG1A (+1)	0.607965	0.378609
Glutathione S-transferase omega-1	sp|O09131|GSTO1	1.25302	0.379612
Cadherin-2	sp|P15116|CADH2	0.84307	0.380647
Aspartate aminotransferase, cytoplasmic	sp|P05201|AATC	0.689593	0.381744
Astrocytic phosphoprotein PEA-15	sp|Q62048|PEA15	1.17824	0.390338
Proteasome subunit alpha type-3	sp|O70435|PSA3	1.16753	0.393279
Metalloproteinase inhibitor 2	sp|P25785|TIMP2	0.786254	0.393723
Glypican-6	sp|Q9R087|GPC6	0.77345	0.394111
Ester hydrolase C11orf54 homolog	sp|Q91V76|CK054	1.15512	0.394526
F-box only protein 2	sp|Q80UW2|FBX2	1.41204	0.395548
Tropomyosin beta chain	sp|P58774|TPM2	1.2211	0.395834
Collagen alpha-1(XI) chain	sp|Q61245|COBA1	1.08766	0.395893
Plakophilin-1	sp|P97350|PKP1	0.510622	0.396054
Plexin-B2	sp|B2RXS4|PLXB2	1.14455	0.396404
Delta-aminolevulinic acid dehydratase	sp|P10518|HEM2	1.53093	0.397211
Ras-related protein Rap-1b	sp|Q99JI6|RAP1B	1.10127	0.398299
Dihydropyrimidinase-related protein 3	sp|Q62188|DPYL3	1.42548	0.400473
OX-2 membrane glycoprotein	sp|O54901|OX2G	0.887876	0.402515
Spliceosome RNA helicase Ddx39b	sp|Q9Z1N5|DX39B	1.4609	0.405873
Carbonyl reductase [NADPH] 1	sp|P48758|CBR1	1.26393	0.406935
Desmoplakin	sp|E9Q557|DESP	0.65276	0.408622
Glucosamine-6-phosphate isomerase 2	sp|Q9CRC9|GNPI2	1.32771	0.409661
Ketimine reductase mu-crystallin	sp|O54983|CRYM	1.52042	0.409726
Insulin-like growth factor-binding protein 7	sp|Q61581|IBP7	0.319083	0.40981
Meteorin-like protein	sp|Q8VE43|METRL	0.782881	0.411864
Epidermal growth factor receptor	sp|Q01279|EGFR	1.42878	0.412072
Histone H4	sp|P62806|H4	0.826425	0.412272
N-acetylglucosamine-1-phosphotransferase subunit gamma	sp|Q6S5C2|GNPTG	1.25121	0.412706
Palmitoyl-protein thioesterase 1	sp|O88531|PPT1	0.743939	0.41611
Aspartate aminotransferase, mitochondrial	sp|P05202|AATM	0.383843	0.417473
Septin-11	sp|Q8C1B7|SEP11	1.39427	0.417865
Cofilin-1	sp|P18760|COF1	1.09919	0.419189
VWFA and cache domain-containing protein 1	sp|Q6PDJ1|CAHD1	1.28041	0.419497
Prostaglandin-H2 D-isomerase	sp|O09114|PTGDS	0.91413	0.42095
Junction plakoglobin	sp|Q02257|PLAK	0.676391	0.421326
Collagen alpha-1(III) chain	sp|P08121|CO3A1	1.17386	0.421517
Thioredoxin domain-containing protein 5	sp|Q91W90|TXND5	1.1954	0.42269
V-type proton ATPase subunit S1	sp|Q9R1Q9|VAS1	1.15074	0.423735
Sorbitol dehydrogenase	sp|Q64442|DHSO	1.1169	0.4262
Gasdermin-A	sp|Q9EST1|GSDMA	0.534457	0.428719
Cystatin-C	sp|P21460|CYTC	0.222639	0.429524
Kinesin-like protein KIF27	sp|Q7M6Z4|KIF27	0.524997	0.431337
Actin-related protein 2	sp|P61161|ARP2	1.17934	0.431439
Fibulin-5	sp|Q9WVH9|FBLN5	0.839209	0.431692
Destrin	sp|Q9R0P5|DEST	0.758116	0.432391
Beta-glucuronidase	sp|P12265|BGLR	1.10741	0.438188
Heat shock cognate 71 kDa protein	sp|P63017|HSP7C	1.19566	0.440145
2-iminobutanoate/2-iminopropanoate deaminase	sp|P52760|RIDA	0.393693	0.447086
Thioredoxin-dependent peroxide reductase, mitochondrial	sp|P20108|PRDX3	0.899247	0.448351
Calmodulin-1	sp|P0DP26|CALM1 (+2)	0.867224	0.45234
Spondin-1	sp|Q8VCC9|SPON1	0.852833	0.457773
Rab GDP dissociation inhibitor beta	sp|Q61598|GDIB	1.30106	0.458332
60S acidic ribosomal protein P0	sp|P14869|RLA0	0.820337	0.460485
Protein-glutamine gamma-glutamyltransferase K	sp|Q9JLF6|TGM1	0.578551	0.46128
Clathrin heavy chain 1	sp|Q68FD5|CLH1	1.13239	0.462407
Fibulin-2	sp|P37889|FBLN2	0.870158	0.464907
H-2 class I histocompatibility antigen, D-B alpha chain	sp|P01899|HA11	0.890388	0.465013
Neutral alpha-glucosidase AB	sp|Q8BHN3|GANAB	0.876625	0.46523
Translationally-controlled tumor protein	sp|P63028|TCTP	1.21197	0.468958
Phosphoserine aminotransferase	sp|Q99K85|SERC	1.05714	0.47324
Thioredoxin reductase 1, cytoplasmic	sp|Q9JMH6|TRXR1	1.36012	0.475115
Heat shock protein HSP 90-alpha	sp|P07901|HS90A	0.918867	0.476947
Laminin subunit gamma-1	sp|P02468|LAMC1	0.697717	0.480918
GrpE protein homolog 1, mitochondrial	sp|Q99LP6|GRPE1	1.24964	0.481774
Proteasome subunit alpha type-1	sp|Q9R1P4|PSA1	1.12455	0.482399
Platelet-derived growth factor receptor-like protein	sp|Q6PE55|PGFRL	1.31496	0.494384
Nucleoside diphosphate kinase B	sp|Q01768|NDKB	1.21425	0.497058
Arginase-1	sp|Q61176|ARGI1	0.407349	0.497594
Putative phospholipase B-like 2	sp|Q3TCN2|PLBL2	1.17974	0.499085
Proteasome subunit beta type-8	sp|P28063|PSB8	1.42012	0.502027
UDP-glucose:glycoprotein glucosyltransferase 1	sp|Q6P5E4|UGGG1	1.31401	0.504788
Glycerol-3-phosphate phosphatase	sp|Q8CHP8|PGP	1.14425	0.507853
Rho GDP-dissociation inhibitor 1	sp|Q99PT1|GDIR1	1.0704	0.508179
Profilin-1	sp|P62962|PROF1	0.855288	0.508236
Decorin	sp|P28654|PGS2	0.902188	0.510334
Fibronectin	sp|P11276|FINC	0.862846	0.511283
Omega-amidase NIT2	sp|Q9JHW2|NIT2	0.69802	0.513257
Protein kinase C-binding protein NELL2	sp|Q61220|NELL2	0.808885	0.517083
Insulin-like growth factor-binding protein 3	sp|P47878|IBP3	0.882917	0.520316
Isopentenyl-diphosphate Delta-isomerase 1	sp|P58044|IDI1	0.704831	0.524879
Thrombospondin-1	sp|P35441|TSP1	0.7308	0.526845
Elongation factor 2	sp|P58252|EF2	1.15742	0.527046
Sulfhydryl oxidase 1	sp|Q8BND5|QSOX1	1.05049	0.52934
Procollagen-lysine,2-oxoglutarate 5-dioxygenase 1	sp|Q9R0E2|PLOD1	0.845939	0.532516
Acidic leucine-rich nuclear phosphoprotein 32 family member A	sp|O35381|AN32A	0.794498	0.536716
Superoxide dismutase [Cu-Zn]	sp|P08228|SODC	0.865463	0.536839
Carbonic anhydrase 2	sp|P00920|CAH2	0.864644	0.53825
Alpha-2-macroglobulin-P	sp|Q6GQT1|A2MG	1.09213	0.539589
Cartilage oligomeric matrix protein	sp|Q9R0G6|COMP	1.24376	0.540267
Tropomyosin alpha-1 chain	sp|P58771|TPM1	1.04807	0.541958
Coatomer subunit beta'	sp|O55029|COPB2	1.15711	0.54246
Annexin A5	sp|P48036|ANXA5	0.738124	0.543173
Creatine kinase B-type	sp|Q04447|KCRB	1.13659	0.544841
Phosphoinositide-3-kinase-interacting protein 1	sp|Q7TMJ8|P3IP1	0.855314	0.547063
Protein disulfide-isomerase A3	sp|P27773|PDIA3	0.863998	0.548297
Prosaposin	sp|Q61207|SAP	0.876832	0.549066
Actin, cytoplasmic 2	sp|P63260|ACTG	0.893431	0.552788
Adenosylhomocysteinase	sp|P50247|SAHH	1.19171	0.553424
Proteasome subunit alpha type-6	sp|Q9QUM9|PSA6	1.13106	0.555487
C-type mannose receptor 2	sp|Q64449|MRC2	1.18104	0.557644
Transthyretin	sp|P07309|TTHY	0.777192	0.558065
Beta-2-microglobulin	sp|P01887|B2MG	0.565911	0.563063
Prolow-density lipoprotein receptor-related protein 1	sp|Q91ZX7|LRP1	1.2423	0.564022
Complement C1r-A subcomponent	sp|Q8CG16|C1RA	0.860603	0.564119
Inositol monophosphatase 1	sp|O55023|IMPA1	1.08201	0.565582
Protein S100-A11	sp|P50543|S10AB	0.85244	0.567264
Collagen alpha-1(VI) chain	sp|Q04857|CO6A1	1.29999	0.567615
Transgelin-2	sp|Q9WVA4|TAGL2	1.23243	0.570392
Apoptosis regulator BAX	sp|Q07813|BAX	0.768221	0.571771
Ubiquitin-60S ribosomal protein L40	sp|P62984|RL40	0.722245	0.572533
ADP-ribosylation factor 4	sp|P61750|ARF4	0.807958	0.573083
Renin receptor	sp|Q9CYN9|RENR	0.87269	0.573328
Vacuolar protein sorting-associated protein 29	sp|Q9QZ88|VPS29	0.87607	0.574935
Glutamine synthetase	sp|P15105|GLNA	1.21353	0.575331
Cytoplasmic dynein 1 heavy chain 1	sp|Q9JHU4|DYHC1	1.89093	0.578688
Receptor-type tyrosine-protein phosphatase kappa	sp|P35822|PTPRK	1.20478	0.579628
Cathepsin O	sp|Q8BM88|CATO	0.894689	0.579861
NPC intracellular cholesterol transporter 2	sp|Q9Z0J0|NPC2	0.772769	0.581758
Dihydropyrimidinase-related protein 2	sp|O08553|DPYL2	1.2528	0.584601
Integrin beta-1	sp|P09055|ITB1	0.725714	0.588348
Dickkopf-related protein 3	sp|Q9QUN9|DKK3	1.11113	0.602096
Microfibrillar-associated protein 2	sp|P55002|MFAP2	0.870627	0.603988
Inter alpha-trypsin inhibitor, heavy chain 4	sp|A6X935|ITIH4	0.833503	0.605104
Actin, alpha cardiac muscle 1	sp|P68033|ACTC	1.11682	0.608298
Proteasome subunit alpha type-7	sp|Q9Z2U0|PSA7	0.88199	0.609384
Malate dehydrogenase, cytoplasmic	sp|P14152|MDHC	0.884603	0.61228
Complement C1q subcomponent subunit A	sp|P98086|C1QA	0.873374	0.616373
F-box only protein 50	sp|G3X9C2|FBX50	0.707914	0.617689
Myosin-9	sp|Q8VDD5|MYH9	0.815026	0.620246
Actin-related protein 2/3 complex subunit 1B	sp|Q9WV32|ARC1B	1.10418	0.620786
Sialate O-acetylesterase	sp|P70665|SIAE	1.17959	0.627972
Complement C3	sp|P01027|CO3	1.08259	0.635717
Transcobalamin-2	sp|O88968|TCO2	0.902526	0.646192
Lysyl oxidase homolog 3	sp|Q9Z175|LOXL3	0.939623	0.64853
Contactin-1	sp|P12960|CNTN1	1.10844	0.652622
ATP-citrate synthase	sp|Q91V92|ACLY	1.17839	0.65839
Reelin	sp|Q60841|RELN	0.754625	0.660311
NAD(P)H-hydrate epimerase	sp|Q8K4Z3|NNRE	1.09835	0.660317
Neurexin-1	sp|Q9CS84|NRX1A	1.2244	0.661009
Neuroligin-1	sp|Q99K10|NLGN1	1.05437	0.664829
SPARC-like protein 1	sp|P70663|SPRL1	1.03027	0.665068
Neural cell adhesion molecule 1	sp|P13595|NCAM1	1.05981	0.666449
Eukaryotic initiation factor 4A-I	sp|P60843|IF4A1	0.977228	0.669502
60S ribosomal protein L12	sp|P35979|RL12	1.23867	0.674091
Vascular cell adhesion protein 1	sp|P29533|VCAM1	0.947853	0.674713
Receptor-type tyrosine-protein phosphatase F	sp|A2A8L5|PTPRF	1.13006	0.676081
Plexin-B1	sp|Q8CJH3|PLXB1	1.08443	0.676561
Legumain	sp|O89017|LGMN	0.912041	0.679969
Elongation factor 1-alpha 1	sp|P10126|EF1A1	0.958286	0.682165
Plexin domain-containing protein 2	sp|Q9DC11|PXDC2	1.06906	0.682375
Receptor-type tyrosine-protein phosphatase zeta	sp|B9EKR1|PTPRZ	0.908169	0.682426
Transgelin	sp|P37804|TAGL	1.18407	0.682508
Prelamin-A/C	sp|P48678|LMNA	1.08336	0.686213
F-actin-capping protein subunit alpha-2	sp|P47754|CAZA2	0.92167	0.688501
CYFIP-related Rac1 interactor B	sp|Q921M7|CYRIB	1.1907	0.689711
Collagen alpha-2(V) chain	sp|Q3U962|CO5A2	0.85215	0.690964
Chondroitin sulfate proteoglycan 4	sp|Q8VHY0|CSPG4	1.13413	0.695755
Protein FAM3C	sp|Q91VU0|FAM3C	1.09419	0.697246
Actin-related protein 2/3 complex subunit 3	sp|Q9JM76|ARPC3	1.20739	0.701438
Noelin	sp|O88998|NOE1	0.868363	0.705789
Beta-1,4-glucuronyltransferase 1	sp|Q8BWP8|B4GA1	1.09117	0.706501
Nucleoside diphosphate kinase A	sp|P15532|NDKA	0.937334	0.708638
Coactosin-like protein	sp|Q9CQI6|COTL1	1.17384	0.711656
Glutathione S-transferase A4	sp|P24472|GSTA4	0.878755	0.712777
A-kinase anchor protein 12	sp|Q9WTQ5|AKA12	0.766526	0.713808
Macrophage migration inhibitory factor	sp|P34884|MIF	1.03246	0.714001
Arylsulfatase A	sp|P50428|ARSA	0.93021	0.714054
Mammalian ependymin-related protein 1	sp|Q99M71|EPDR1	0.915457	0.71408
Phosphatidylinositol transfer protein alpha isoform	sp|P53810|PIPNA	1.11879	0.716977
Collagen alpha-1(XII) chain	sp|Q60847|COCA1	0.896347	0.722228
Di-N-acetylchitobiase	sp|Q8R242|DIAC	0.878992	0.724523
Lactoylglutathione lyase	sp|Q9CPU0|LGUL	1.05979	0.725776
Peroxiredoxin-4	sp|O08807|PRDX4	0.891613	0.728689
ATP synthase subunit beta, mitochondrial	sp|P56480|ATPB	1.06469	0.730395
Ubiquitin carboxyl-terminal hydrolase isozyme L1	sp|Q9R0P9|UCHL1	1.06904	0.736438
Hydroxyacyl-coenzyme A dehydrogenase, mitochondrial	sp|Q61425|HCDH	1.14475	0.736484
Tubulin beta-4B chain	sp|P68372|TBB4B	0.879062	0.736499
Ras-related protein Rab-5C	sp|P35278|RAB5C	1.15778	0.737047
Apolipoprotein A-I	sp|Q00623|APOA1	0.878275	0.742464
Agrin	sp|A2ASQ1|AGRIN	1.19192	0.744476
Interferon alpha/beta receptor 2	sp|O35664|INAR2	0.932138	0.74517
60S ribosomal protein L11	sp|Q9CXW4|RL11	1.11827	0.746607
Protein canopy homolog 2	sp|Q9QXT0|CNPY2	0.86113	0.747345
Collagen alpha-2(I) chain	sp|Q01149|CO1A2	0.95687	0.749127
Peroxiredoxin-5, mitochondrial	sp|P99029|PRDX5	1.12865	0.757125
Actin-related protein 2/3 complex subunit 4	sp|P59999|ARPC4	1.09834	0.761248
Calreticulin	sp|P14211|CALR	0.875876	0.761623
Staphylococcal nuclease domain-containing protein 1	sp|Q78PY7|SND1	1.16844	0.761813
Peroxiredoxin-1	sp|P35700|PRDX1	0.944544	0.762636
Glyoxalase domain-containing protein 4	sp|Q9CPV4|GLOD4	1.07136	0.764522
Endoplasmic reticulum chaperone BiP	sp|P20029|BIP	0.816632	0.767505
Cathepsin D	sp|P18242|CATD	0.977438	0.771126
Tetraspanin-7	sp|Q62283|TSN7	0.906902	0.7722
Intercellular adhesion molecule 1	sp|P13597|ICAM1	0.826229	0.772468
CD109 antigen	sp|Q8R422|CD109	1.02124	0.773504
UMP-CMP kinase	sp|Q9DBP5|KCY	1.08439	0.781076
Peroxiredoxin-6	sp|O08709|PRDX6	0.973719	0.78234
Aminoacylase-1	sp|Q99JW2|ACY1	1.1207	0.783634
ADP-ribosylation factor 3	sp|P61205|ARF3	1.05439	0.783977
Complement factor H	sp|P06909|CFAH	0.988899	0.78641
Macrophage colony-stimulating factor 1 receptor	sp|P09581|CSF1R	1.04196	0.789919
26S proteasome non-ATPase regulatory subunit 13	sp|Q9WVJ2|PSD13	1.09158	0.791972
Arylsulfatase B	sp|P50429|ARSB	1.06839	0.795888
Semaphorin-6D	sp|Q76KF0|SEM6D	0.918798	0.801906
Out at first protein homolog	sp|Q8QZR4|OAF	1.07356	0.804261
UTP--glucose-1-phosphate uridylyltransferase	sp|Q91ZJ5|UGPA	0.954595	0.805493
Phospholipid transfer protein	sp|P55065|PLTP	1.05233	0.813321
Beta-galactosidase	sp|P23780|BGAL	0.961358	0.813435
Adipocyte enhancer-binding protein 1	sp|Q640N1|AEBP1	1.02155	0.815879
Small nuclear ribonucleoprotein Sm D3	sp|P62320|SMD3	0.882627	0.816971
Glucose-6-phosphate isomerase	sp|P06745|G6PI	0.898657	0.817186
Bleomycin hydrolase	sp|Q8R016|BLMH	1.09013	0.819553
10 kDa heat shock protein, mitochondrial	sp|Q64433|CH10	0.918933	0.820759
Serotransferrin	sp|Q921I1|TRFE	1.02922	0.82815
Galectin-3-binding protein	sp|Q07797|LG3BP	0.973552	0.831735
Histone H2A type 1-B	sp|C0HKE1|H2A1B (+11)	0.966891	0.83532
Cation-independent mannose-6-phosphate receptor	sp|Q07113|MPRI	0.917381	0.83751
Inter-alpha-trypsin inhibitor heavy chain H3	sp|Q61704|ITIH3	1.10316	0.837923
Fumarylacetoacetase	sp|P35505|FAAA	0.835824	0.839397
Galectin-1	sp|P16045|LEG1	1.09522	0.841112
Cytosol aminopeptidase	sp|Q9CPY7|AMPL	0.915008	0.843218
Pyruvate kinase PKM	sp|P52480|KPYM	1.10965	0.843727
Tubulin beta-2A chain	sp|Q7TMM9|TBB2A	0.916817	0.850082
60S ribosomal protein L10a	sp|P53026|RL10A	1.05921	0.851402
Titin	sp|A2ASS6|TITIN	1.1713	0.8522
Apolipoprotein D	sp|P51910|APOD	0.961851	0.852293
Integral membrane protein 2B	sp|O89051|ITM2B	0.930586	0.852494
N-acylethanolamine-hydrolyzing acid amidase	sp|Q9D7V9|NAAA	0.960816	0.85263
Acid ceramidase	sp|Q9WV54|ASAH1	1.02358	0.855503
Proteasome subunit beta type-3	sp|Q9R1P1|PSB3	1.09505	0.857004
Vesicular integral-membrane protein VIP36	sp|Q9DBH5|LMAN2	1.04609	0.858091
Aldo-keto reductase family 1 member A1	sp|Q9JII6|AK1A1	0.938889	0.858834
Proteasome subunit beta type-1	sp|O09061|PSB1	0.960854	0.859959
Tropomyosin alpha-3 chain	sp|P21107|TPM3	1.0475	0.860419
Tubulin alpha-1B chain	sp|P05213|TBA1B	0.95649	0.862897
Dihydropteridine reductase	sp|Q8BVI4|DHPR	1.06224	0.867089
Phosphatidylethanolamine-binding protein 1	sp|P70296|PEBP1	0.979486	0.870052
Histone H2B type 1-H	sp|Q64478|H2B1H (+1)	1.0442	0.870098
Inter-alpha-trypsin inhibitor heavy chain H2	sp|Q61703|ITIH2	0.933605	0.870558
26S proteasome non-ATPase regulatory subunit 11	sp|Q8BG32|PSD11	0.975941	0.871722
Cathepsin S	sp|O70370|CATS	1.02073	0.873755
Biglycan	sp|P28653|PGS1	1.03639	0.874082
AP-2 complex subunit sigma	sp|P62743|AP2S1	0.96927	0.876537
Guanine nucleotide-binding protein G(I)/G(S)/G(T) subunit beta-1	sp|P62874|GBB1	0.958462	0.877512
D-dopachrome decarboxylase	sp|O35215|DOPD	0.917814	0.88117
Beta-hexosaminidase subunit alpha	sp|P29416|HEXA	1.0525	0.883442
Xylosyltransferase 1	sp|Q811B1|XYLT1	1.0442	0.886922
Ubiquitin-like modifier-activating enzyme 1	sp|Q02053|UBA1	0.978759	0.88804
Beta-hexosaminidase subunit beta	sp|P20060|HEXB	1.01539	0.888122
Murinoglobulin-1	sp|P28665|MUG1	1.05633	0.888235
Hemoglobin subunit beta-2	sp|P02089|HBB2	0.947171	0.893579
Adenylate kinase 2, mitochondrial	sp|Q9WTP6|KAD2	0.96158	0.89738
Alpha-N-acetylgalactosaminidase	sp|Q9QWR8|NAGAB	1.03538	0.900029
Metalloproteinase inhibitor 1	sp|P12032|TIMP1	0.979128	0.900708
Procathepsin L	sp|P06797|CATL1	1.02589	0.901303
Proteasome subunit beta type-6	sp|Q60692|PSB6	1.0206	0.903183
Superoxide dismutase [Mn], mitochondrial	sp|P09671|SODM	1.05758	0.903774
Tenascin	sp|Q80YX1|TENA	0.976937	0.905181
Heterogeneous nuclear ribonucleoprotein D0	sp|Q60668|HNRPD	1.06527	0.907103
Adenylyl cyclase-associated protein 1	sp|P40124|CAP1	0.942944	0.908898
Aspartyl aminopeptidase	sp|Q9Z2W0|DNPEP	1.02986	0.908987
Ectonucleotide pyrophosphatase/phosphodiesterase family member 2	sp|Q9R1E6|ENPP2	1.01863	0.911689
Transaldolase	sp|Q93092|TALDO	1.01562	0.912915
Hemoglobin subunit alpha	sp|P01942|HBA	1.06834	0.912977
Multifunctional procollagen lysine hydroxylase and glycosyltransferase LH3	sp|Q9R0E1|PLOD3	0.970048	0.91334
Heat shock protein HSP 90-beta	sp|P11499|HS90B	1.00992	0.915919
Proteasome subunit beta type-5	sp|O55234|PSB5	0.976629	0.920774
Ribosyldihydronicotinamide dehydrogenase [quinone]	sp|Q9JI75|NQO2	1.02945	0.922648
Follistatin-related protein 1	sp|Q62356|FSTL1	0.989085	0.923263
Cathepsin B	sp|P10605|CATB	0.988309	0.923471
Protein SET	sp|Q9EQU5|SET	1.02387	0.923502
Glycogen phosphorylase, brain form	sp|Q8CI94|PYGB	0.992543	0.928595
Neurocan core protein	sp|P55066|NCAN	0.969261	0.930896
6-phosphogluconate dehydrogenase, decarboxylating	sp|Q9DCD0|6PGD	1.02525	0.931947
Lysosome-associated membrane glycoprotein 2	sp|P17047|LAMP2	1.02453	0.9326
Nidogen-2	sp|O88322|NID2	0.983311	0.935646
Long-chain specific acyl-CoA dehydrogenase, mitochondrial	sp|P51174|ACADL	1.01802	0.939322
Protein disulfide-isomerase	sp|P09103|PDIA1	0.974562	0.941568
Triosephosphate isomerase	sp|P17751|TPIS	1.01638	0.943226
Retina-specific copper amine oxidase	sp|Q812C9|AOC2	1.04374	0.944257
Protein AMBP	sp|Q07456|AMBP	1.03255	0.947588
Transketolase	sp|P40142|TKT	0.980934	0.947987
Pregnancy zone protein	sp|Q61838|PZP	1.02157	0.949568
Protein S100-A6	sp|P14069|S10A6	0.989408	0.953585
Gelsolin	sp|P13020|GELS	0.989318	0.958017
WD repeat-containing protein 1	sp|O88342|WDR1	0.991611	0.961349
Ras-related protein Rab-6A	sp|P35279|RAB6A	0.990198	0.966945
Calsyntenin-1	sp|Q9EPL2|CSTN1	1.00474	0.968423
Tetraspanin-6	sp|O70401|TSN6	1.00753	0.970259
Alpha-1,6-mannosylglycoprotein 6-beta-N-acetylglucosaminyltransferase A	sp|Q8R4G6|MGT5A	1.00827	0.979859
Basement membrane-specific heparan sulfate proteoglycan core protein	sp|Q05793|PGBM	0.992038	0.98198
Lysosome-associated membrane glycoprotein 1	sp|P11438|LAMP1	0.992891	0.982972
Neogenin	sp|P97798|NEO1	0.993136	0.983108
40S ribosomal protein SA	sp|P14206|RSSA	0.9973	0.984362
Ganglioside GM2 activator	sp|Q60648|SAP3	0.997109	0.98686
Plasminogen	sp|P20918|PLMN	1.00667	0.990035
Chloride intracellular channel protein 1	sp|Q9Z1Q5|CLIC1	1.00172	0.994938
Actin-related protein 2/3 complex subunit 2	sp|Q9CVB6|ARPC2	1.00107	0.997308
Glutathione peroxidase 1	sp|P11352|GPX1	0.999853	0.999084
