# Supplementary material for: Astrocyte secretome remodeling under iron deficiency: potential implications for brain iron homeostasis
Source: Biol Open. 2025 Jul 9;14(7):bio062057. doi: 10.1242/bio.062057 (PMC12309891; doi:10.1242/bio.062057)
Supplement: Table S3. [file biolipen-14-062057-TableS3.xlsx]

## Sheet: Integrated_meanRank
Rank	Transcription Factor	Integrated Score	Library, Score	Overlapping_Genes
1	TWIST2	6	ARCHS4 Coexpression,7;GTEx Coexpression,5	TPM4,PTK7,NID1,NBL1,VASN
2	ZNF469	24.5	ARCHS4 Coexpression,25;GTEx Coexpression,24	TPM4,PTK7,NID1,VASN
3	HES6	48.33	ARCHS4 Coexpression,42;Enrichr Queries,3;GTEx Coexpression,100	BCAN,PRNP,GNPDA1,METRN,IDH1,RACK1,CD9,GAPDH,ASS1
4	FOXD1	54.5	ARCHS4 Coexpression,39;GTEx Coexpression,70	TPM4,PTK7,VASN
5	GTF2I	58	ARCHS4 Coexpression,58	SF3B3,SEPT2,IPO5
6	NR5A1	63	ARCHS4 Coexpression,97;Enrichr Queries,41;GTEx Coexpression,51	C1QB,PRNP,GNPDA1,IDH1,CD9,NID1,GAPDH,CP
7	TP53	70.2	Literature ChIP-seq,27;ARCHS4 Coexpression,61;Enrichr Queries,104;ReMap ChIP-seq,142;GTEx Coexpression,17	PRNP,BCAN,SF3B3,GNPDA1,PTK7,RACK1,GAPDH,NBL1,ITPA,ASS1,FTL,IPO5
8	OLIG1	77.33	ARCHS4 Coexpression,71;Enrichr Queries,107;GTEx Coexpression,54	BCAN,PRNP,METRN,CD9
9	ZNF275	95	ARCHS4 Coexpression,101;Enrichr Queries,113;GTEx Coexpression,71	PRNP,BCAN,VCP,GNPDA1,IDH1,CD9
10	TBP	95.8	Literature ChIP-seq,34;ARCHS4 Coexpression,232;ENCODE ChIP-seq,58;ReMap ChIP-seq,27;GTEx Coexpression,128	CS,TRAPPC3,BCAN,METRN,PTK7,RACK1,TPP2,NBL1,GAPDH,ITPA,IPO5,FTL
11	SNAI2	97.75	ARCHS4 Coexpression,5;Enrichr Queries,291;ReMap ChIP-seq,84;GTEx Coexpression,11	TRAPPC3,PRNP,TPM4,PTK7,METRN,NID1,GAPDH,NBL1,VASN
12	AEBP1	103	ARCHS4 Coexpression,2;GTEx Coexpression,204	TPM4,PTK7,C1QTNF5,NID1,NBL1,VASN
13	OLIG2	103.3	Literature ChIP-seq,4;ARCHS4 Coexpression,82;Enrichr Queries,264;GTEx Coexpression,63	CS,BCAN,TRAPPC3,METRN,PTK7,IDH1,CD9,NBL1,GAPDH,VASN
14	ETV4	103.5	ARCHS4 Coexpression,47;Enrichr Queries,167;ReMap ChIP-seq,95;GTEx Coexpression,105	PRNP,SF3B3,IDH1,RACK1,CD9,CP,GAPDH,ASS1,FTL,IPO5
15	TBX3	112.5	Literature ChIP-seq,125;ARCHS4 Coexpression,15;Enrichr Queries,170;GTEx Coexpression,140	PRNP,TPM4,PTK7,IDH1,CD9,NID1,NBL1,VASN
16	NFE2L2	113	Literature ChIP-seq,55;ARCHS4 Coexpression,149;Enrichr Queries,16;ReMap ChIP-seq,13;GTEx Coexpression,332	BCAN,PRNP,VCP,GNPDA1,METRN,IDH1,C1QTNF5,RACK1,CD9,GAPDH,VASN,FTL
17	TSHZ3	119	ARCHS4 Coexpression,30;Enrichr Queries,260;GTEx Coexpression,67	PRNP,TPM4,PTK7,NID1,NBL1,VASN
18	GLIS2	122.7	ARCHS4 Coexpression,91;Enrichr Queries,53;GTEx Coexpression,224	PRNP,PTK7,C1QTNF5,CD9,NID1,VASN
19	JUN	124.3	Literature ChIP-seq,102;ARCHS4 Coexpression,92;ENCODE ChIP-seq,67;Enrichr Queries,133;ReMap ChIP-seq,173;GTEx Coexpression,179	ITIH5,TRAPPC3,PRNP,SF3B3,TPM4,SEPT2,CS,GNPDA1,C1QTNF5,CD9,GAPDH,FTL
20	ALX4	128.7	ARCHS4 Coexpression,38;Enrichr Queries,257;GTEx Coexpression,91	ITIH5,PTK7,RACK1,NID1,IPO5
21	ELK3	128.8	Literature ChIP-seq,30;ARCHS4 Coexpression,425;Enrichr Queries,57;GTEx Coexpression,3	PRNP,TPM4,C1QTNF5,RACK1,CD9,NID1,NBL1,GAPDH,FTL
22	SOX10	133.5	ARCHS4 Coexpression,37;Enrichr Queries,114;ReMap ChIP-seq,213;GTEx Coexpression,170	PRNP,BCAN,METRN,CD9,NID1,CP,NBL1
23	GLMP	134	ARCHS4 Coexpression,154;GTEx Coexpression,114	IDH1,ITPA,FTL
24	MEOX1	136.3	ARCHS4 Coexpression,212;Enrichr Queries,100;GTEx Coexpression,97	ITIH5,C1QTNF5,NID1,CP
25	LHX2	142.3	ARCHS4 Coexpression,108;Enrichr Queries,290;ReMap ChIP-seq,129;GTEx Coexpression,42	BCAN,PRNP,METRN,RACK1,CP,GAPDH,ASS1,FTL
26	PRRX2	142.7	ARCHS4 Coexpression,12;Enrichr Queries,378;GTEx Coexpression,38	TPM4,PTK7,NID1,NBL1,VASN
27	MEOX2	145.3	ARCHS4 Coexpression,72;Enrichr Queries,272;GTEx Coexpression,92	ITIH5,C1QTNF5,NID1
28	TCF12	151	ARCHS4 Coexpression,106;ENCODE ChIP-seq,7;Enrichr Queries,621;ReMap ChIP-seq,19;GTEx Coexpression,2	TRAPPC3,PRNP,SF3B3,TPM4,METRN,NID1,SEPT2,VASN,BCAN,GNPDA1,RACK1,GAPDH,FTL
29	ZNF581	153	ARCHS4 Coexpression,131;Enrichr Queries,2;GTEx Coexpression,326	PRNP,GNPDA1,RACK1,GAPDH,ASS1,ITPA,FTL
30	NME2	153.7	ARCHS4 Coexpression,192;ReMap ChIP-seq,260;GTEx Coexpression,9	C1QB,SF3B3,RACK1,GAPDH,ITPA
31	CTCF	159.2	Literature ChIP-seq,46;ARCHS4 Coexpression,182;ENCODE ChIP-seq,14;Enrichr Queries,175;ReMap ChIP-seq,106;GTEx Coexpression,432	PRNP,TRAPPC3,VCP,SF3B3,TPM4,METRN,IDH1,SEPT2,ASS1,IPO5,BCAN,GNPDA1,C1QTNF5,ITPA
32	MLX	160.3	ARCHS4 Coexpression,170;Enrichr Queries,79;GTEx Coexpression,232	CS,PRNP,TRAPPC3,GNPDA1,RACK1,GAPDH,FTL
33	HIF1A	160.6	Literature ChIP-seq,84;ARCHS4 Coexpression,307;Enrichr Queries,64;ReMap ChIP-seq,151;GTEx Coexpression,197	ITIH5,PRNP,GNPDA1,TPM4,METRN,CD9,GAPDH
34	KDM5B	161.2	Literature ChIP-seq,31;ARCHS4 Coexpression,193;ENCODE ChIP-seq,20;ReMap ChIP-seq,104;GTEx Coexpression,458	VCP,SF3B3,TPM4,METRN,NID1,IPO5,CS,GNPDA1,PTK7,C1QTNF5,RACK1,CD9,TPP2,GAPDH,FTL
35	TEAD1	163.5	ARCHS4 Coexpression,11;Enrichr Queries,129;ReMap ChIP-seq,210;GTEx Coexpression,304	TRAPPC3,PRNP,TPM4,PTK7,CD9,NID1,CP,SEPT2,IPO5
36	EPAS1	164	ARCHS4 Coexpression,17;Enrichr Queries,126;ReMap ChIP-seq,145;GTEx Coexpression,368	ITIH5,PRNP,TPM4,C1QTNF5,RACK1,CD9,NID1,CP,GAPDH,NBL1
37	TCF7L2	164.3	Literature ChIP-seq,111;ARCHS4 Coexpression,254;ENCODE ChIP-seq,11;Enrichr Queries,367;ReMap ChIP-seq,236;GTEx Coexpression,7	ITIH5,PRNP,TRAPPC3,SF3B3,METRN,IDH1,NID1,CP,CS,GNPDA1,C1QTNF5,RACK1,CD9,NBL1,ITPA
38	ZNF629	164.3	ARCHS4 Coexpression,169;Enrichr Queries,18;GTEx Coexpression,306	CS,PRNP,GNPDA1,SF3B3,PTK7,CD9,ASS1
39	ZNF207	168	ARCHS4 Coexpression,358;Enrichr Queries,30;ReMap ChIP-seq,197;GTEx Coexpression,87	PRNP,VCP,SF3B3,GNPDA1,METRN,RACK1,GAPDH,IPO5
40	HES4	168	ARCHS4 Coexpression,120;Enrichr Queries,238;GTEx Coexpression,146	PRNP,METRN,C1QTNF5,RACK1,FTL
41	TFDP1	168.3	ARCHS4 Coexpression,138;Enrichr Queries,80;ReMap ChIP-seq,15;GTEx Coexpression,440	PRNP,VCP,GNPDA1,SF3B3,METRN,C1QTNF5,RACK1,GAPDH,FTL,IPO5
42	RFX8	172.5	ARCHS4 Coexpression,142;GTEx Coexpression,203	TPM4,VASN
43	NR1H3	172.8	Literature ChIP-seq,64;ARCHS4 Coexpression,414;Enrichr Queries,12;ReMap ChIP-seq,152;GTEx Coexpression,222	CS,C1QB,PRNP,PTK7,IDH1,RACK1,CD9,CP,ASS1,FTL
44	E2F4	177.7	Literature ChIP-seq,44;ARCHS4 Coexpression,531;ENCODE ChIP-seq,53;Enrichr Queries,205;ReMap ChIP-seq,50;GTEx Coexpression,183	PRNP,TRAPPC3,VCP,SF3B3,METRN,NID1,IPO5,GNPDA1,C1QTNF5,RACK1,TPP2,GAPDH,FTL
45	POGK	178	ARCHS4 Coexpression,322;Enrichr Queries,152;GTEx Coexpression,60	BCAN,PRNP,GNPDA1,SF3B3,TPM4,METRN
46	SOX9	178.6	Literature ChIP-seq,45;ARCHS4 Coexpression,122;Enrichr Queries,449;ReMap ChIP-seq,212;GTEx Coexpression,65	BCAN,PRNP,TRAPPC3,VCP,TPM4,METRN,RACK1,CD9,NBL1,SEPT2
47	ATF3	179.8	Literature ChIP-seq,21;ARCHS4 Coexpression,96;ENCODE ChIP-seq,54;Enrichr Queries,560;ReMap ChIP-seq,105;GTEx Coexpression,243	C1QB,PRNP,TRAPPC3,TPM4,METRN,NID1,SEPT2,CS,BCAN,C1QTNF5,RACK1,CD9,GAPDH,FTL
48	TEAD4	180.8	Literature ChIP-seq,137;ARCHS4 Coexpression,160;ENCODE ChIP-seq,30;Enrichr Queries,134;ReMap ChIP-seq,36;GTEx Coexpression,588	PRNP,VCP,TPM4,METRN,C1QTNF5,RACK1,CD9,GAPDH,ASS1,FTL,IPO5
49	HMG20A	186.7	ARCHS4 Coexpression,69;Enrichr Queries,166;GTEx Coexpression,325	PRNP,GNPDA1,IDH1,CD9,GAPDH,SEPT2,IPO5
50	ZNF217	187.3	Literature ChIP-seq,116;ARCHS4 Coexpression,444;ENCODE ChIP-seq,105;Enrichr Queries,13;ReMap ChIP-seq,69;GTEx Coexpression,377	PRNP,SF3B3,GNPDA1,IDH1,RACK1,CD9,CP,GAPDH,VASN
51	RARG	187.5	Literature ChIP-seq,2;ARCHS4 Coexpression,63;Enrichr Queries,171;GTEx Coexpression,514	PRNP,TPM4,PTK7,METRN,CD9,NID1,CP,NBL1,ASS1,VASN
52	KCNIP3	189	ARCHS4 Coexpression,222;GTEx Coexpression,156	BCAN
53	ZBTB33	192.4	ARCHS4 Coexpression,109;ENCODE ChIP-seq,90;Enrichr Queries,438;ReMap ChIP-seq,16;GTEx Coexpression,309	PRNP,VCP,SF3B3,GNPDA1,METRN,RACK1,NBL1,GAPDH,SEPT2,FTL,IPO5
54	TCF21	194.5	Literature ChIP-seq,26;ARCHS4 Coexpression,14;Enrichr Queries,330;GTEx Coexpression,408	PRNP,VCP,TPM4,PTK7,NID1,NBL1,GAPDH,VASN
55	TSC22D1	194.7	ARCHS4 Coexpression,326;Enrichr Queries,17;GTEx Coexpression,241	PRNP,BCAN,GNPDA1,IDH1,CD9,GAPDH
56	SMAD3	194.8	Literature ChIP-seq,98;ARCHS4 Coexpression,93;Enrichr Queries,142;ReMap ChIP-seq,165;GTEx Coexpression,476	TRAPPC3,PRNP,GNPDA1,TPM4,CD9,GAPDH,VASN
57	HNF4A	197.5	Literature ChIP-seq,29;ARCHS4 Coexpression,443;ENCODE ChIP-seq,23;Enrichr Queries,150;ReMap ChIP-seq,169;GTEx Coexpression,371	PRNP,TRAPPC3,VCP,TPM4,IDH1,NID1,CP,ASS1,VASN,CS,PTK7,RACK1,CD9,TPP2,GAPDH,NBL1,ITPA,FTL
58	ZNF428	199	ARCHS4 Coexpression,237;Enrichr Queries,312;GTEx Coexpression,48	BCAN,PRNP,METRN,GAPDH
59	ZEB1	199.8	ARCHS4 Coexpression,459;ENCODE ChIP-seq,98;Enrichr Queries,149;ReMap ChIP-seq,158;GTEx Coexpression,135	PRNP,GNPDA1,METRN,RACK1,NID1,GAPDH,SEPT2,FTL
60	PPARG	207.2	Literature ChIP-seq,12;ARCHS4 Coexpression,89;Enrichr Queries,505;ReMap ChIP-seq,278;GTEx Coexpression,152	ITIH5,C1QB,CS,PRNP,SF3B3,TPM4,RACK1,CD9,NID1,FTL,IPO5
61	SKIL	207.7	ARCHS4 Coexpression,249;Enrichr Queries,194;GTEx Coexpression,180	PRNP,TPM4,IDH1,C1QTNF5,CD9
62	TFAP2C	209.2	Literature ChIP-seq,5;ARCHS4 Coexpression,369;ENCODE ChIP-seq,57;Enrichr Queries,127;ReMap ChIP-seq,86;GTEx Coexpression,611	CS,BCAN,PRNP,TPM4,METRN,PTK7,IDH1,CD9,TPP2,GAPDH,ASS1,VASN
63	ZNF883	209.5	ARCHS4 Coexpression,269;GTEx Coexpression,150	PRNP,IDH1
64	ZBED3	213.3	ARCHS4 Coexpression,231;Enrichr Queries,401;GTEx Coexpression,8	ITIH5,CS,PRNP,SEPT2,ASS1
65	ESRRA	214.8	ARCHS4 Coexpression,314;ENCODE ChIP-seq,73;Enrichr Queries,235;ReMap ChIP-seq,17;GTEx Coexpression,435	CS,BCAN,PRNP,GNPDA1,METRN,RACK1,GAPDH,NBL1,ASS1
66	ZNF761	215.3	ARCHS4 Coexpression,353;Enrichr Queries,270;GTEx Coexpression,23	PRNP,GNPDA1,IDH1,RACK1,NBL1
67	NANOG	216.7	Literature ChIP-seq,78;ARCHS4 Coexpression,346;ENCODE ChIP-seq,36;Enrichr Queries,548;ReMap ChIP-seq,224;GTEx Coexpression,68	CS,GNPDA1,TPM4,METRN,IDH1,CD9,CP,GAPDH,ASS1,IPO5
68	SOX17	216.8	Literature ChIP-seq,20;ARCHS4 Coexpression,259;Enrichr Queries,495;GTEx Coexpression,93	ITIH5,TRAPPC3,SF3B3,TPM4,IDH1,C1QTNF5,TPP2,NID1,CP
69	SOX8	218.3	ARCHS4 Coexpression,74;Enrichr Queries,545;GTEx Coexpression,36	BCAN,PRNP,METRN,CD9
70	CREBL2	219.3	ARCHS4 Coexpression,236;Enrichr Queries,208;GTEx Coexpression,214	C1QB,PRNP,GNPDA1,IDH1,CD9
71	TEAD2	219.8	ARCHS4 Coexpression,57;Enrichr Queries,146;ReMap ChIP-seq,283;GTEx Coexpression,393	PTK7,C1QTNF5,CD9,NID1,SEPT2,IPO5
72	YBX1	221	ARCHS4 Coexpression,492;Enrichr Queries,11;GTEx Coexpression,160	PRNP,VCP,GNPDA1,RACK1,GAPDH,IPO5,FTL
73	CEBPA	221.4	Literature ChIP-seq,50;ARCHS4 Coexpression,105;Enrichr Queries,65;ReMap ChIP-seq,43;GTEx Coexpression,844	C1QB,ITIH5,PRNP,TRAPPC3,VCP,TPM4,IDH1,NID1,CP,VASN,IPO5,CS,GNPDA1,CD9,FTL
74	SOX2	222.6	Literature ChIP-seq,32;ARCHS4 Coexpression,493;Enrichr Queries,333;ReMap ChIP-seq,234;GTEx Coexpression,21	BCAN,PRNP,TRAPPC3,VCP,METRN,PTK7,CD9,CP,GAPDH
75	HMGA1	224	ARCHS4 Coexpression,200;Enrichr Queries,24;GTEx Coexpression,448	PRNP,SF3B3,GNPDA1,TPM4,RACK1,GAPDH,IPO5
76	ZNF202	228.7	ARCHS4 Coexpression,136;Enrichr Queries,304;GTEx Coexpression,246	PRNP,SF3B3,GNPDA1,IPO5
77	SETDB1	229.3	Literature ChIP-seq,94;ARCHS4 Coexpression,509;ENCODE ChIP-seq,108;Enrichr Queries,182;ReMap ChIP-seq,205;GTEx Coexpression,278	PRNP,SF3B3,GNPDA1,METRN,TPP2,CD9,GAPDH,SEPT2,ASS1,FTL
78	BBX	233.7	ARCHS4 Coexpression,213;Enrichr Queries,329;GTEx Coexpression,159	PRNP,GNPDA1,IPO5,FTL
79	NR1H4	234	ARCHS4 Coexpression,180;Enrichr Queries,130;GTEx Coexpression,392	PRNP,CP,ASS1,ITPA,FTL
80	ATMIN	235	ARCHS4 Coexpression,334;Enrichr Queries,63;GTEx Coexpression,308	PRNP,GNPDA1,IDH1,GAPDH,IPO5
81	HES5	238	ARCHS4 Coexpression,165;Enrichr Queries,470;GTEx Coexpression,79	BCAN,METRN,RACK1,CD9
82	KLF5	238	Literature ChIP-seq,15;ARCHS4 Coexpression,128;Enrichr Queries,168;ReMap ChIP-seq,98;GTEx Coexpression,781	PRNP,METRN,IDH1,RACK1,CD9,TPP2,GAPDH,NBL1,ASS1,ITPA,IPO5,FTL
83	HOXD8	238.7	ARCHS4 Coexpression,247;Enrichr Queries,276;GTEx Coexpression,193	PRNP,NID1
84	ZNF436	240.7	ARCHS4 Coexpression,503;Enrichr Queries,115;GTEx Coexpression,104	PRNP,SF3B3,GNPDA1,CD9,NID1,SEPT2
85	THAP4	240.7	ARCHS4 Coexpression,501;Enrichr Queries,22;GTEx Coexpression,199	CS,PRNP,GNPDA1,IDH1,RACK1,GAPDH
86	KLF4	242.8	Literature ChIP-seq,1;ARCHS4 Coexpression,139;Enrichr Queries,481;ReMap ChIP-seq,63;GTEx Coexpression,530	C1QB,TRAPPC3,PRNP,TPM4,METRN,IDH1,NID1,ASS1,GNPDA1,RACK1,CD9,NBL1,GAPDH,ITPA
87	CEBPD	244.8	Literature ChIP-seq,144;ARCHS4 Coexpression,473;ENCODE ChIP-seq,47;ReMap ChIP-seq,178;GTEx Coexpression,382	C1QB,METRN,RACK1,NID1,SEPT2,FTL
88	FOXK2	248	ARCHS4 Coexpression,488;Enrichr Queries,233;ReMap ChIP-seq,45;GTEx Coexpression,226	TRAPPC3,PRNP,VCP,GNPDA1,SF3B3,RACK1,CP,GAPDH,FTL
89	SNAI1	248.3	ARCHS4 Coexpression,152;Enrichr Queries,345;GTEx Coexpression,248	PRNP,C1QTNF5,NID1,VASN
90	FOSL1	251	ARCHS4 Coexpression,41;ENCODE ChIP-seq,24;Enrichr Queries,925;ReMap ChIP-seq,171;GTEx Coexpression,94	PRNP,TRAPPC3,GNPDA1,TPM4,GAPDH,VASN
91	ESR1	251.3	Literature ChIP-seq,18;ARCHS4 Coexpression,1188;ENCODE ChIP-seq,43;Enrichr Queries,143;ReMap ChIP-seq,77;GTEx Coexpression,39	CS,PRNP,PTK7,METRN,IDH1,CD9,NBL1,CP,GAPDH,ASS1
92	GLIS1	253.7	ARCHS4 Coexpression,13;Enrichr Queries,738;GTEx Coexpression,10	TPM4,PTK7,NID1,NBL1,ASS1,VASN
93	ZNF317	254.7	ARCHS4 Coexpression,150;Enrichr Queries,498;GTEx Coexpression,116	PRNP,SF3B3,GNPDA1,RACK1,TPP2
94	ZNF488	258.5	ARCHS4 Coexpression,271;Enrichr Queries,246	BCAN,CD9,ASS1
95	ZBED6	263	ARCHS4 Coexpression,263	BCAN
96	PRRX1	263.3	ARCHS4 Coexpression,6;Enrichr Queries,778;GTEx Coexpression,6	TPM4,PTK7,C1QTNF5,NID1,NBL1,VASN
97	SREBF1	264	Literature ChIP-seq,117;ARCHS4 Coexpression,982;ENCODE ChIP-seq,82;Enrichr Queries,68;ReMap ChIP-seq,153;GTEx Coexpression,182	PRNP,GNPDA1,METRN,IDH1,CD9,GAPDH,FTL,IPO5
98	ZNF24	265.8	ARCHS4 Coexpression,115;Enrichr Queries,582;ReMap ChIP-seq,199;GTEx Coexpression,167	PRNP,GNPDA1,SF3B3,TPM4,RACK1,SEPT2,IPO5
99	NCOA3	266.8	ARCHS4 Coexpression,333;Enrichr Queries,4;ReMap ChIP-seq,264;GTEx Coexpression,466	PRNP,GNPDA1,SF3B3,IDH1,RACK1,CD9,CP,GAPDH
100	TWIST1	267	ARCHS4 Coexpression,10;Enrichr Queries,903;ReMap ChIP-seq,122;GTEx Coexpression,33	BCAN,PRNP,TPM4,METRN,PTK7,NID1,NBL1,VASN,ASS1
101	ZBED4	267	ARCHS4 Coexpression,211;Enrichr Queries,230;GTEx Coexpression,360	PRNP,SF3B3,GNPDA1,IPO5
102	NR0B1	267.3	Literature ChIP-seq,24;ARCHS4 Coexpression,645;Enrichr Queries,262;GTEx Coexpression,138	PRNP,IDH1,C1QTNF5,NBL1,GAPDH,ASS1
103	ZNF770	267.7	ARCHS4 Coexpression,98;Enrichr Queries,289;GTEx Coexpression,416	PRNP,SF3B3,GNPDA1,IDH1,IPO5
104	MYC	269.2	Literature ChIP-seq,43;ARCHS4 Coexpression,988;ENCODE ChIP-seq,10;Enrichr Queries,121;ReMap ChIP-seq,112;GTEx Coexpression,341	PRNP,SF3B3,TPM4,METRN,ASS1,CS,GNPDA1,PTK7,RACK1,CD9,TPP2,GAPDH,ITPA,FTL
105	MEF2A	270.7	Literature ChIP-seq,80;ARCHS4 Coexpression,313;ENCODE ChIP-seq,100;Enrichr Queries,523;ReMap ChIP-seq,137;GTEx Coexpression,471	C1QB,BCAN,PRNP,GNPDA1,SF3B3,TPM4,PTK7,VASN,FTL
106	TCF3	271.5	Literature ChIP-seq,99;ARCHS4 Coexpression,448;ENCODE ChIP-seq,46;Enrichr Queries,55;ReMap ChIP-seq,73;GTEx Coexpression,908	C1QB,TRAPPC3,PRNP,BCAN,GNPDA1,TPM4,METRN,PTK7,RACK1,GAPDH,NBL1,IPO5
107	TFAP2A	274	Literature ChIP-seq,75;ARCHS4 Coexpression,394;ENCODE ChIP-seq,55;Enrichr Queries,402;ReMap ChIP-seq,198;GTEx Coexpression,520	PRNP,BCAN,SF3B3,METRN,IDH1,C1QTNF5,RACK1,CD9,GAPDH,ASS1,IPO5
108	FOSL2	275.6	ARCHS4 Coexpression,630;ENCODE ChIP-seq,8;Enrichr Queries,193;ReMap ChIP-seq,23;GTEx Coexpression,524	TRAPPC3,PRNP,TPM4,METRN,RACK1,CD9,NID1,GAPDH,FTL
109	KLF9	278	ARCHS4 Coexpression,221;Enrichr Queries,469;ReMap ChIP-seq,9;GTEx Coexpression,413	TRAPPC3,BCAN,PRNP,METRN,C1QTNF5,RACK1,CD9,NID1,GAPDH,FTL
110	AHCTF1	279.3	ARCHS4 Coexpression,119;Enrichr Queries,638;GTEx Coexpression,81	PRNP,GNPDA1,SF3B3,TPP2,IPO5
111	ZZZ3	279.8	ARCHS4 Coexpression,214;ENCODE ChIP-seq,49;Enrichr Queries,625;ReMap ChIP-seq,290;GTEx Coexpression,221	PRNP,GNPDA1,SF3B3,VASN,IPO5
112	DDIT3	280.7	ARCHS4 Coexpression,116;Enrichr Queries,195;GTEx Coexpression,531	PRNP,CD9,ASS1,IPO5,FTL
113	CREB3	280.8	ARCHS4 Coexpression,55;Enrichr Queries,5;ReMap ChIP-seq,123;GTEx Coexpression,940	CS,PRNP,TRAPPC3,VCP,GNPDA1,TPM4,IDH1,CD9,GAPDH,ITPA,FTL
114	PREB	281.3	ARCHS4 Coexpression,377;Enrichr Queries,31;GTEx Coexpression,436	CS,PRNP,VCP,GNPDA1,GAPDH
115	MAFB	285	ARCHS4 Coexpression,189;Enrichr Queries,174;ReMap ChIP-seq,167;GTEx Coexpression,610	C1QB,PRNP,RACK1,CD9,CP,FTL
116	PA2G4	285.5	ARCHS4 Coexpression,205;GTEx Coexpression,366	SF3B3,IPO5
117	SOX18	287.3	ARCHS4 Coexpression,77;Enrichr Queries,541;GTEx Coexpression,244	C1QB,C1QTNF5,NID1
118	PPARD	288.3	Literature ChIP-seq,54;ARCHS4 Coexpression,348;Enrichr Queries,151;GTEx Coexpression,600	C1QB,PRNP,GNPDA1,CD9,FTL
119	HLF	288.7	ARCHS4 Coexpression,317;Enrichr Queries,324;GTEx Coexpression,225	PRNP,GNPDA1,CP
120	SOX13	289.3	ARCHS4 Coexpression,404;Enrichr Queries,459;ReMap ChIP-seq,39;GTEx Coexpression,255	PRNP,PTK7,CD9,NID1,CP,GAPDH,ITPA,FTL
121	BRF2	289.3	ARCHS4 Coexpression,185;ReMap ChIP-seq,185;GTEx Coexpression,498	PRNP,TRAPPC3,RACK1,ITPA
122	ZNF595	289.5	ARCHS4 Coexpression,323;Enrichr Queries,256	GNPDA1,TPM4,ASS1
123	PRDM4	289.7	ARCHS4 Coexpression,244;Enrichr Queries,510;GTEx Coexpression,115	PRNP,GNPDA1,SF3B3,TPM4,VASN
124	FOXL2	290.7	ARCHS4 Coexpression,133;Enrichr Queries,726;GTEx Coexpression,13	PTK7,RACK1,NID1,NBL1,ASS1,VASN
125	ZNF263	291.7	Literature ChIP-seq,158;ARCHS4 Coexpression,539;ENCODE ChIP-seq,71;Enrichr Queries,634;ReMap ChIP-seq,88;GTEx Coexpression,260	TRAPPC3,BCAN,PRNP,GNPDA1,TPM4,METRN,RACK1
126	ZNF219	292.7	ARCHS4 Coexpression,367;Enrichr Queries,61;GTEx Coexpression,450	ITIH5,PRNP,GNPDA1,METRN,PTK7,VASN
127	ZNF92	293.3	ARCHS4 Coexpression,306;Enrichr Queries,477;ReMap ChIP-seq,31;GTEx Coexpression,359	TRAPPC3,BCAN,PRNP,GNPDA1,TPM4,IDH1,C1QTNF5,GAPDH,FTL
128	HEY1	293.7	ARCHS4 Coexpression,34;Enrichr Queries,818;GTEx Coexpression,29	BCAN,PRNP,METRN,SEPT2
129	ZNF878	295	ARCHS4 Coexpression,144;GTEx Coexpression,446	IDH1,GAPDH,IPO5
130	JDP2	295	ARCHS4 Coexpression,474;Enrichr Queries,58;GTEx Coexpression,353	C1QB,PRNP,CD9,NID1,ASS1,FTL
131	MXD4	296.3	ARCHS4 Coexpression,245;Enrichr Queries,181;GTEx Coexpression,463	PRNP,GNPDA1,IDH1,NBL1
132	ZNF496	296.7	ARCHS4 Coexpression,68;Enrichr Queries,564;GTEx Coexpression,258	PRNP,GNPDA1,SF3B3,PTK7,TPP2,IPO5
133	HOXB13	297.3	ARCHS4 Coexpression,532;Enrichr Queries,255;ReMap ChIP-seq,253;GTEx Coexpression,149	PRNP,CD9,NBL1
134	USF2	299.4	ARCHS4 Coexpression,1200;ENCODE ChIP-seq,3;Enrichr Queries,25;ReMap ChIP-seq,232;GTEx Coexpression,37	BCAN,PRNP,TRAPPC3,VCP,GNPDA1,METRN,RACK1,TPP2,GAPDH,SEPT2,FTL
135	GRHL2	299.6	Literature ChIP-seq,138;ARCHS4 Coexpression,402;Enrichr Queries,178;ReMap ChIP-seq,227;GTEx Coexpression,553	TRAPPC3,PRNP,CD9,ASS1
136	E2F1	305.8	Literature ChIP-seq,14;ARCHS4 Coexpression,177;ENCODE ChIP-seq,86;Enrichr Queries,1049;ReMap ChIP-seq,108;GTEx Coexpression,401	PRNP,TRAPPC3,VCP,SF3B3,METRN,IDH1,SEPT2,ASS1,CS,GNPDA1,RACK1,CD9,TPP2,GAPDH,FTL
137	DNTTIP1	306.5	ARCHS4 Coexpression,65;GTEx Coexpression,548	GAPDH,ITPA,FTL
138	ZBTB38	306.7	ARCHS4 Coexpression,361;Enrichr Queries,404;GTEx Coexpression,155	PRNP,GNPDA1,TPM4,VASN
139	EBF1	306.8	ARCHS4 Coexpression,375;ENCODE ChIP-seq,70;Enrichr Queries,786;ReMap ChIP-seq,272;GTEx Coexpression,31	ITIH5,CS,PRNP,VCP,SF3B3,C1QTNF5,RACK1,NID1,SEPT2
140	HOXD10	307.3	ARCHS4 Coexpression,22;Enrichr Queries,814;GTEx Coexpression,86	SF3B3,PTK7,NID1,NBL1,IPO5
141	HEYL	309	ARCHS4 Coexpression,166;Enrichr Queries,559;GTEx Coexpression,202	ITIH5,C1QTNF5,NID1
142	ELF1	309.4	Literature ChIP-seq,9;ARCHS4 Coexpression,672;ENCODE ChIP-seq,51;ReMap ChIP-seq,92;GTEx Coexpression,723	TRAPPC3,VCP,GNPDA1,METRN,RACK1,TPP2,CD9,GAPDH,VASN,FTL
143	BNC2	310	ARCHS4 Coexpression,99;Enrichr Queries,725;GTEx Coexpression,106	TPM4,PTK7,NID1
144	HIC1	313.7	ARCHS4 Coexpression,29;Enrichr Queries,848;GTEx Coexpression,64	TPM4,C1QTNF5,NID1,NBL1,VASN
145	ZNF775	313.7	ARCHS4 Coexpression,289;Enrichr Queries,365;GTEx Coexpression,287	PRNP,VCP,GNPDA1,RACK1
146	RUNX1	314.8	Literature ChIP-seq,35;ARCHS4 Coexpression,680;Enrichr Queries,342;ReMap ChIP-seq,113;GTEx Coexpression,404	C1QB,TRAPPC3,PRNP,TPM4,METRN,NID1,ASS1,CS,BCAN,GNPDA1,RACK1,CD9,TPP2,GAPDH,FTL
147	NR2F2	317.2	ARCHS4 Coexpression,35;ENCODE ChIP-seq,41;Enrichr Queries,112;ReMap ChIP-seq,11;GTEx Coexpression,1387	CS,BCAN,PRNP,TPM4,METRN,C1QTNF5,RACK1,CD9,NID1,GAPDH,VASN,FTL
148	ZNF730	318.5	ARCHS4 Coexpression,273;GTEx Coexpression,364	IDH1,IPO5
149	ZNF507	318.7	ARCHS4 Coexpression,110;Enrichr Queries,761;GTEx Coexpression,85	GNPDA1,SF3B3,TPP2,IPO5
150	CREB3L1	319.3	ARCHS4 Coexpression,4;Enrichr Queries,39;ReMap ChIP-seq,130;GTEx Coexpression,1104	PRNP,TPM4,METRN,PTK7,RACK1,CD9,NID1,NBL1,ASS1,VASN,FTL
151	NFIC	319.8	ARCHS4 Coexpression,80;ENCODE ChIP-seq,5;Enrichr Queries,117;ReMap ChIP-seq,200;GTEx Coexpression,1197	PRNP,GNPDA1,TPM4,CD9,TPP2,CP,NBL1,VASN
152	ZKSCAN8	320	ARCHS4 Coexpression,203;GTEx Coexpression,437	CS,SF3B3,NID1
153	ZFP69B	320.5	ARCHS4 Coexpression,297;GTEx Coexpression,344	GAPDH,IPO5
154	MYB	321.3	Literature ChIP-seq,83;ARCHS4 Coexpression,572;ENCODE ChIP-seq,114;Enrichr Queries,161;ReMap ChIP-seq,174;GTEx Coexpression,824	PRNP,GNPDA1,METRN,IDH1,RACK1,CD9,FTL
155	MITF	323.2	Literature ChIP-seq,33;ARCHS4 Coexpression,285;Enrichr Queries,288;ReMap ChIP-seq,220;GTEx Coexpression,790	PRNP,TRAPPC3,METRN,IDH1,CP,CS,BCAN,GNPDA1,CD9,TPP2,NBL1,GAPDH,ITPA,FTL
156	TBX18	323.3	ARCHS4 Coexpression,23;Enrichr Queries,774;GTEx Coexpression,173	TPM4,PTK7,NID1,VASN
157	ZNF134	323.7	ARCHS4 Coexpression,270;Enrichr Queries,118;GTEx Coexpression,583	PRNP,GNPDA1,TPM4,IDH1
158	EHF	323.8	ARCHS4 Coexpression,478;Enrichr Queries,70;ReMap ChIP-seq,293;GTEx Coexpression,454	PRNP,CD9,CP,ASS1
159	SP4	326.6	ARCHS4 Coexpression,123;ENCODE ChIP-seq,37;Enrichr Queries,522;ReMap ChIP-seq,10;GTEx Coexpression,941	TRAPPC3,PRNP,VCP,SF3B3,TPM4,METRN,NID1,VASN,GNPDA1,C1QTNF5,RACK1,GAPDH,NBL1,FTL
160	RXRA	328	Literature ChIP-seq,122;ARCHS4 Coexpression,602;ENCODE ChIP-seq,48;Enrichr Queries,28;ReMap ChIP-seq,41;GTEx Coexpression,1127	CS,PRNP,TRAPPC3,GNPDA1,METRN,IDH1,RACK1,CD9,GAPDH,VASN,ASS1,FTL
161	CUX1	328.2	Literature ChIP-seq,28;ARCHS4 Coexpression,725;ENCODE ChIP-seq,62;Enrichr Queries,207;ReMap ChIP-seq,18;GTEx Coexpression,929	C1QB,PRNP,VCP,SF3B3,METRN,CP,SEPT2,GNPDA1,RACK1,CD9,TPP2,GAPDH,NBL1,ITPA,FTL
162	GATA2	328.3	Literature ChIP-seq,57;ARCHS4 Coexpression,1368;ENCODE ChIP-seq,40;Enrichr Queries,173;ReMap ChIP-seq,277;GTEx Coexpression,55	PRNP,VCP,GNPDA1,TPM4,PTK7,IDH1,CD9,TPP2,NID1,NBL1
163	STAT1	328.5	Literature ChIP-seq,113;ARCHS4 Coexpression,965;ENCODE ChIP-seq,102;Enrichr Queries,123;ReMap ChIP-seq,273;GTEx Coexpression,395	C1QB,TRAPPC3,PRNP,GNPDA1,CD9,GAPDH
164	MXI1	329	ARCHS4 Coexpression,1377;ENCODE ChIP-seq,31;Enrichr Queries,46;ReMap ChIP-seq,28;GTEx Coexpression,163	CS,PRNP,VCP,GNPDA1,METRN,RACK1,CD9,GAPDH,VASN,FTL
165	DBX2	331	ARCHS4 Coexpression,20;Enrichr Queries,912;GTEx Coexpression,61	BCAN,METRN,C1QTNF5,CD9
166	ARNT	331.6	Literature ChIP-seq,89;ARCHS4 Coexpression,568;Enrichr Queries,395;ReMap ChIP-seq,225;GTEx Coexpression,381	BCAN,PRNP,GNPDA1,METRN,C1QTNF5,CP,ASS1
167	USF1	332	ARCHS4 Coexpression,600;ENCODE ChIP-seq,4;Enrichr Queries,216;ReMap ChIP-seq,90;GTEx Coexpression,750	TRAPPC3,PRNP,METRN,VASN,SEPT2,ASS1,BCAN,GNPDA1,TPP2,GAPDH,ITPA,FTL
168	MBD3	334.8	ARCHS4 Coexpression,1054;Enrichr Queries,56;ReMap ChIP-seq,121;GTEx Coexpression,108	BCAN,PRNP,GNPDA1,METRN,RACK1,GAPDH,ASS1
169	GTF3A	335.3	ARCHS4 Coexpression,550;Enrichr Queries,27;GTEx Coexpression,429	CS,PRNP,GNPDA1,RACK1,GAPDH,FTL
170	MYBL2	335.3	Literature ChIP-seq,69;ARCHS4 Coexpression,67;ENCODE ChIP-seq,72;Enrichr Queries,1116;ReMap ChIP-seq,49;GTEx Coexpression,639	VCP,SF3B3,TPM4,IDH1,RACK1,NID1,CP,GAPDH,FTL,IPO5
171	YY1	335.8	Literature ChIP-seq,91;ARCHS4 Coexpression,504;ENCODE ChIP-seq,27;Enrichr Queries,29;ReMap ChIP-seq,66;GTEx Coexpression,1298	PRNP,TRAPPC3,VCP,SF3B3,METRN,NID1,IPO5,GNPDA1,C1QTNF5,RACK1,TPP2,CD9,GAPDH,FTL
172	NR2E1	339.7	ARCHS4 Coexpression,223;Enrichr Queries,746;GTEx Coexpression,50	BCAN,METRN
173	PLAGL1	340.3	ARCHS4 Coexpression,418;Enrichr Queries,368;GTEx Coexpression,235	PRNP,RACK1,NID1
174	ZNF395	342	ARCHS4 Coexpression,310;Enrichr Queries,526;GTEx Coexpression,190	PRNP,GNPDA1,IDH1,RACK1
175	DZIP1	343.3	ARCHS4 Coexpression,141;Enrichr Queries,461;GTEx Coexpression,428	PRNP,PTK7,NID1,IPO5
176	MBD4	343.4	ARCHS4 Coexpression,312;ENCODE ChIP-seq,28;Enrichr Queries,184;ReMap ChIP-seq,14;GTEx Coexpression,1179	ITIH5,PRNP,GNPDA1,SF3B3,PTK7,IDH1,RACK1,CP,GAPDH,ITPA,FTL
177	STAT3	345.2	Literature ChIP-seq,59;ARCHS4 Coexpression,928;ENCODE ChIP-seq,78;Enrichr Queries,42;ReMap ChIP-seq,62;GTEx Coexpression,902	ITIH5,TRAPPC3,PRNP,GNPDA1,METRN,RACK1,CD9,GAPDH,NBL1,VASN,FTL
178	HOXB9	345.3	ARCHS4 Coexpression,175;Enrichr Queries,328;GTEx Coexpression,533	CS,PRNP,SF3B3,ASS1
179	FOXC2	347	ARCHS4 Coexpression,33;Enrichr Queries,860;GTEx Coexpression,148	TPM4,NID1,VASN
180	NR4A2	347.3	Literature ChIP-seq,152;ARCHS4 Coexpression,419;Enrichr Queries,535;GTEx Coexpression,283	C1QB,BCAN,PRNP,CD9
181	MLXIPL	349	ARCHS4 Coexpression,510;Enrichr Queries,137;GTEx Coexpression,400	PRNP,CP,ASS1
182	ZFP91	349.7	ARCHS4 Coexpression,158;Enrichr Queries,684;GTEx Coexpression,207	PRNP,VCP,GNPDA1,TPM4,IPO5
183	TCF24	352.7	ARCHS4 Coexpression,286;Enrichr Queries,443;GTEx Coexpression,329	CS,PRNP,TPM4,CP
184	NFATC4	353.3	ARCHS4 Coexpression,1;Enrichr Queries,956;GTEx Coexpression,103	TPM4,PTK7,C1QTNF5,NID1,NBL1,VASN
185	NR2F6	354	ARCHS4 Coexpression,456;Enrichr Queries,20;ReMap ChIP-seq,80;GTEx Coexpression,860	PRNP,GNPDA1,TPM4,METRN,CD9,CP,GAPDH,VASN,ASS1
186	RELA	355.3	Literature ChIP-seq,6;ARCHS4 Coexpression,1044;ENCODE ChIP-seq,21;Enrichr Queries,74;ReMap ChIP-seq,57;GTEx Coexpression,930	TRAPPC3,PRNP,SF3B3,TPM4,METRN,IDH1,SEPT2,ASS1,CS,GNPDA1,RACK1,CD9,TPP2,GAPDH,NBL1,FTL
187	ZNF256	355.3	ARCHS4 Coexpression,228;Enrichr Queries,482;GTEx Coexpression,356	PRNP,SF3B3,GNPDA1,IDH1
188	TCF4	356	Literature ChIP-seq,100;ARCHS4 Coexpression,1163;Enrichr Queries,158;ReMap ChIP-seq,68;GTEx Coexpression,291	PRNP,GNPDA1,METRN,PTK7,C1QTNF5,CD9,NBL1,FTL
189	POU5F1B	356	ARCHS4 Coexpression,629;GTEx Coexpression,83	PRNP,RACK1
190	IRF3	358	ARCHS4 Coexpression,1300;ENCODE ChIP-seq,22;Enrichr Queries,69;ReMap ChIP-seq,188;GTEx Coexpression,211	CS,PRNP,VCP,GNPDA1,RACK1,CD9,TPP2,GAPDH,SEPT2,FTL
191	NCOA1	360	ARCHS4 Coexpression,385;Enrichr Queries,657;ReMap ChIP-seq,136;GTEx Coexpression,262	PRNP,BCAN,GNPDA1,CP,GAPDH,FTL
192	VEZF1	360.7	ARCHS4 Coexpression,208;Enrichr Queries,90;GTEx Coexpression,784	PRNP,GNPDA1,CD9,GAPDH,SEPT2,FTL
193	ZBTB12	361	ARCHS4 Coexpression,48;Enrichr Queries,892;GTEx Coexpression,143	PRNP,GNPDA1,SF3B3,PTK7,IPO5
194	CEBPB	362.3	Literature ChIP-seq,49;ARCHS4 Coexpression,978;ENCODE ChIP-seq,6;Enrichr Queries,15;ReMap ChIP-seq,148;GTEx Coexpression,978	PRNP,TRAPPC3,TPM4,IDH1,NID1,CP,ASS1,VASN,SEPT2,IPO5,CS,RACK1,CD9,GAPDH,FTL
195	GATA3	364	Literature ChIP-seq,104;ARCHS4 Coexpression,747;ENCODE ChIP-seq,101;Enrichr Queries,122;ReMap ChIP-seq,276;GTEx Coexpression,834	C1QB,PRNP,SF3B3,TPM4,CD9,NBL1,ASS1
196	ZNF697	364.3	ARCHS4 Coexpression,433;Enrichr Queries,445;GTEx Coexpression,215	PRNP,GNPDA1,TPM4
197	ZEB2	365.5	ARCHS4 Coexpression,732;Enrichr Queries,318;ReMap ChIP-seq,202;GTEx Coexpression,210	PRNP,METRN,RACK1,NID1,FTL
198	ZNF324B	366.5	ARCHS4 Coexpression,384;GTEx Coexpression,349	SF3B3
199	ADNP	368.3	ARCHS4 Coexpression,1047;Enrichr Queries,202;ReMap ChIP-seq,184;GTEx Coexpression,40	C1QB,PRNP,SF3B3,GNPDA1,RACK1,TPP2,GAPDH
200	SP2	369.6	ARCHS4 Coexpression,794;ENCODE ChIP-seq,26;Enrichr Queries,440;ReMap ChIP-seq,94;GTEx Coexpression,494	CS,PRNP,VCP,GNPDA1,METRN,RACK1,TPP2,SEPT2,FTL
201	HES1	370.3	ARCHS4 Coexpression,520;Enrichr Queries,334;ReMap ChIP-seq,117;GTEx Coexpression,510	C1QB,PRNP,CD9,IPO5
202	EGR2	370.3	ARCHS4 Coexpression,457;Enrichr Queries,189;GTEx Coexpression,465	C1QB,PRNP,CD9
203	ZNF587B	371	ARCHS4 Coexpression,246;GTEx Coexpression,496	IDH1
204	E2F7	372	Literature ChIP-seq,160;ARCHS4 Coexpression,28;Enrichr Queries,1146;ReMap ChIP-seq,3;GTEx Coexpression,523	TRAPPC3,SF3B3,TPM4,METRN,C1QTNF5,RACK1,GAPDH,SEPT2,FTL,IPO5
205	BHLHE40	372	ARCHS4 Coexpression,815;ENCODE ChIP-seq,42;ReMap ChIP-seq,176;GTEx Coexpression,455	TRAPPC3,SF3B3,GNPDA1,METRN,CD9,GAPDH,CP,FTL
206	LHX6	372.3	ARCHS4 Coexpression,756;Enrichr Queries,317;GTEx Coexpression,44	ITIH5,C1QTNF5,NID1,ASS1
207	SP1	373.2	ARCHS4 Coexpression,777;ENCODE ChIP-seq,61;Enrichr Queries,204;ReMap ChIP-seq,110;GTEx Coexpression,714	PRNP,VCP,GNPDA1,METRN,IDH1,RACK1,GAPDH,FTL
208	ZNF274	373.3	Literature ChIP-seq,148;ARCHS4 Coexpression,62;ENCODE ChIP-seq,113;Enrichr Queries,600;ReMap ChIP-seq,195;GTEx Coexpression,1122	PRNP,GNPDA1,TPM4,METRN,SEPT2,IPO5
209	STAT6	373.5	Literature ChIP-seq,95;ARCHS4 Coexpression,575;Enrichr Queries,198;GTEx Coexpression,626	PRNP,GNPDA1,CD9
210	SP7	374.3	ARCHS4 Coexpression,36;Enrichr Queries,840;GTEx Coexpression,247	PTK7,C1QTNF5,CD9,SEPT2,VASN
211	HMGA2	375.3	ARCHS4 Coexpression,16;Enrichr Queries,916;GTEx Coexpression,194	PRNP,TPM4,PTK7,NID1,SEPT2,IPO5
212	TGIF2	380.5	ARCHS4 Coexpression,171;Enrichr Queries,266;ReMap ChIP-seq,96;GTEx Coexpression,989	PRNP,GNPDA1,IDH1,RACK1,CP,GAPDH,FTL,IPO5
213	XBP1	380.5	ARCHS4 Coexpression,733;Enrichr Queries,1;ReMap ChIP-seq,206;GTEx Coexpression,582	PRNP,GNPDA1,PTK7,IDH1,RACK1,CD9,GAPDH,FTL
214	ZKSCAN2	380.7	ARCHS4 Coexpression,388;Enrichr Queries,695;GTEx Coexpression,59	PRNP,GNPDA1,TPP2,IPO5
215	ZNF45	381	ARCHS4 Coexpression,49;Enrichr Queries,311;GTEx Coexpression,783	PRNP,GNPDA1,SF3B3,TPP2,IPO5
216	NKX32	381.5	ARCHS4 Coexpression,151;GTEx Coexpression,612	NID1,NBL1
217	VDR	382	Literature ChIP-seq,36;ARCHS4 Coexpression,445;Enrichr Queries,521;ReMap ChIP-seq,29;GTEx Coexpression,879	TRAPPC3,PRNP,TPM4,METRN,RACK1,CD9,NID1,GAPDH,NBL1,FTL
218	CEBPG	382	ARCHS4 Coexpression,507;Enrichr Queries,102;ReMap ChIP-seq,118;GTEx Coexpression,801	PRNP,GNPDA1,RACK1,ASS1,IPO5
219	BCL6B	382.7	ARCHS4 Coexpression,32;Enrichr Queries,813;GTEx Coexpression,303	C1QTNF5,CD9,NID1
220	HOXA11	384	ARCHS4 Coexpression,66;Enrichr Queries,945;GTEx Coexpression,141	PTK7,NID1,NBL1,VASN
221	CEBPZ	386.2	ARCHS4 Coexpression,412;ENCODE ChIP-seq,29;Enrichr Queries,217;ReMap ChIP-seq,191;GTEx Coexpression,1082	CS,PRNP,VCP,GNPDA1,IDH1,GAPDH,FTL,IPO5
222	TFE3	387	ARCHS4 Coexpression,648;Enrichr Queries,88;GTEx Coexpression,425	PRNP,GNPDA1,CD9,GAPDH,FTL
223	NR3C1	387.3	Literature ChIP-seq,96;ARCHS4 Coexpression,633;ENCODE ChIP-seq,2;Enrichr Queries,338;ReMap ChIP-seq,102;GTEx Coexpression,1153	PRNP,TRAPPC3,METRN,CP,VASN,SEPT2,IPO5,BCAN,GNPDA1,RACK1,CD9,GAPDH,FTL
224	KLF6	388.5	ARCHS4 Coexpression,470;Enrichr Queries,144;ReMap ChIP-seq,149;GTEx Coexpression,791	PRNP,TPM4,METRN,RACK1,CD9,ITPA,IPO5
225	ZIC2	388.7	ARCHS4 Coexpression,134;Enrichr Queries,554;GTEx Coexpression,478	GNPDA1,IDH1,ASS1,IPO5
226	ZNF750	389.5	ARCHS4 Coexpression,772;Enrichr Queries,196;ReMap ChIP-seq,61;GTEx Coexpression,529	CS,PRNP,METRN,CD9,GAPDH,CP,ITPA,ASS1
227	CENPX	390	GTEx Coexpression,390	ITPA
228	ZNF503	390.7	ARCHS4 Coexpression,59;Enrichr Queries,838;GTEx Coexpression,275	PRNP,PTK7,NID1,NBL1,VASN
229	ETV1	390.8	ARCHS4 Coexpression,84;Enrichr Queries,940;ReMap ChIP-seq,56;GTEx Coexpression,483	PRNP,BCAN,METRN,RACK1,GAPDH,ITPA,SEPT2,FTL
230	SMAD4	391.2	Literature ChIP-seq,115;ARCHS4 Coexpression,365;Enrichr Queries,222;ReMap ChIP-seq,287;GTEx Coexpression,967	ITIH5,PRNP,VCP,GNPDA1,CP,NBL1,IPO5
231	GABPA	393.5	Literature ChIP-seq,56;ARCHS4 Coexpression,94;ENCODE ChIP-seq,66;Enrichr Queries,483;ReMap ChIP-seq,59;GTEx Coexpression,1603	PRNP,VCP,METRN,IDH1,SEPT2,VASN,IPO5,CS,GNPDA1,RACK1,CD9,GAPDH,ITPA,FTL
232	E2F3	393.7	ARCHS4 Coexpression,137;Enrichr Queries,364;GTEx Coexpression,680	PRNP,GNPDA1,SF3B3,IPO5
233	ZNF239	394.3	ARCHS4 Coexpression,447;Enrichr Queries,538;GTEx Coexpression,198	PRNP,IDH1,ASS1,IPO5
234	BHLHE23	394.5	ARCHS4 Coexpression,400;GTEx Coexpression,389	RACK1,GAPDH
235	NFYC	394.7	ARCHS4 Coexpression,664;Enrichr Queries,76;GTEx Coexpression,444	PRNP,VCP,GNPDA1,GAPDH,SEPT2
236	GBX2	397	Literature ChIP-seq,149;ARCHS4 Coexpression,70;Enrichr Queries,1334;GTEx Coexpression,35	BCAN,METRN,RACK1,SEPT2
237	EBF4	399	ARCHS4 Coexpression,83;Enrichr Queries,849;GTEx Coexpression,265	METRN,PTK7,NBL1,ASS1
238	ZBTB42	399	ARCHS4 Coexpression,685;GTEx Coexpression,113	PRNP,VCP
239	MAZ	399.4	ARCHS4 Coexpression,452;ENCODE ChIP-seq,76;Enrichr Queries,47;ReMap ChIP-seq,12;GTEx Coexpression,1410	C1QB,TRAPPC3,PRNP,GNPDA1,SF3B3,METRN,C1QTNF5,RACK1,GAPDH,VASN,FTL
240	MTERF3	402.5	ARCHS4 Coexpression,356;GTEx Coexpression,449	CS,IDH1
241	ELK4	403.2	ARCHS4 Coexpression,1208;ENCODE ChIP-seq,80;Enrichr Queries,565;ReMap ChIP-seq,34;GTEx Coexpression,129	PRNP,VCP,SF3B3,GNPDA1,TPM4,METRN,RACK1,GAPDH,ITPA
242	FOXM1	404	Literature ChIP-seq,81;ARCHS4 Coexpression,52;ENCODE ChIP-seq,89;Enrichr Queries,1143;ReMap ChIP-seq,52;GTEx Coexpression,1007	SF3B3,TPM4,C1QTNF5,RACK1,GAPDH,IPO5
243	NFE2L3	404.7	ARCHS4 Coexpression,428;Enrichr Queries,494;GTEx Coexpression,292	PRNP,RACK1,CD9,IPO5
244	CREB3L3	405	ARCHS4 Coexpression,692;Enrichr Queries,165;GTEx Coexpression,358	PRNP,CP,ASS1
245	SREBF2	405.7	Literature ChIP-seq,128;ARCHS4 Coexpression,1430;ENCODE ChIP-seq,115;Enrichr Queries,26;ReMap ChIP-seq,133;GTEx Coexpression,602	C1QB,PRNP,GNPDA1,METRN,IDH1,RACK1,CD9,GAPDH,VASN
246	BCL6	406	Literature ChIP-seq,129;ARCHS4 Coexpression,886;Enrichr Queries,160;ReMap ChIP-seq,164;GTEx Coexpression,691	PRNP,TRAPPC3,GNPDA1,TPM4,METRN,RACK1,CD9,VASN
247	STAT5A	408.5	Literature ChIP-seq,10;ARCHS4 Coexpression,840;ENCODE ChIP-seq,50;Enrichr Queries,963;ReMap ChIP-seq,170;GTEx Coexpression,418	ITIH5,PRNP,TPM4,RACK1,CD9,TPP2,CP,FTL,IPO5
248	RARA	411.4	Literature ChIP-seq,90;ARCHS4 Coexpression,744;Enrichr Queries,415;ReMap ChIP-seq,42;GTEx Coexpression,766	CS,PRNP,VCP,METRN,C1QTNF5,RACK1,CD9,GAPDH,ITPA,VASN
249	ZNF721	411.7	ARCHS4 Coexpression,257;Enrichr Queries,45;GTEx Coexpression,933	PRNP,GNPDA1,TPM4,GAPDH,FTL
250	FOS	412.8	ARCHS4 Coexpression,210;ENCODE ChIP-seq,35;Enrichr Queries,527;ReMap ChIP-seq,20;GTEx Coexpression,1272	CS,PRNP,TRAPPC3,BCAN,VCP,GNPDA1,TPM4,METRN,CD9,TPP2,FTL,IPO5
251	RFX5	414	ARCHS4 Coexpression,882;ENCODE ChIP-seq,32;Enrichr Queries,89;ReMap ChIP-seq,109;GTEx Coexpression,958	PRNP,VCP,GNPDA1,METRN,C1QTNF5,TPP2,GAPDH,ASS1,FTL
252	NKRF	414.3	ARCHS4 Coexpression,194;Enrichr Queries,187;GTEx Coexpression,862	PRNP,GNPDA1,SF3B3,IPO5
253	PROX1	415	ARCHS4 Coexpression,366;Enrichr Queries,835;ReMap ChIP-seq,75;GTEx Coexpression,384	PRNP,TPM4,PTK7,CD9,CP,FTL
254	ZFPM1	416.3	ARCHS4 Coexpression,321;Enrichr Queries,85;GTEx Coexpression,843	PRNP,GNPDA1,METRN,CD9,ASS1
255	NFYB	418.4	ARCHS4 Coexpression,330;ENCODE ChIP-seq,65;Enrichr Queries,72;ReMap ChIP-seq,51;GTEx Coexpression,1574	CS,PRNP,VCP,GNPDA1,METRN,IDH1,CD9,GAPDH,SEPT2,FTL,IPO5
256	ZNF567	418.7	ARCHS4 Coexpression,770;Enrichr Queries,299;GTEx Coexpression,187	PRNP,GNPDA1,TPP2
257	MBD2	418.8	ARCHS4 Coexpression,1301;Enrichr Queries,201;ReMap ChIP-seq,71;GTEx Coexpression,102	PRNP,TRAPPC3,BCAN,SF3B3,GNPDA1,METRN,NID1,GAPDH
258	RAG1	419.7	ARCHS4 Coexpression,525;Enrichr Queries,604;GTEx Coexpression,130	C1QB,PRNP,IDH1,CD9
259	ZNF354A	420.3	ARCHS4 Coexpression,239;Enrichr Queries,273;GTEx Coexpression,749	PRNP,GNPDA1,NBL1
260	FLI1	420.3	Literature ChIP-seq,72;ARCHS4 Coexpression,580;ENCODE ChIP-seq,60;Enrichr Queries,323;ReMap ChIP-seq,242;GTEx Coexpression,1245	C1QB,TRAPPC3,TPM4,METRN,RACK1,TPP2,NID1,ITPA
261	ESRRB	420.8	Literature ChIP-seq,106;ARCHS4 Coexpression,925;Enrichr Queries,300;GTEx Coexpression,352	CS,BCAN,IDH1,NID1,ASS1
262	GLI3	421.3	ARCHS4 Coexpression,436;Enrichr Queries,739;GTEx Coexpression,89	PTK7,NID1,SEPT2
263	ETS2	422.3	Literature ChIP-seq,150;ARCHS4 Coexpression,204;Enrichr Queries,409;GTEx Coexpression,926	C1QB,PRNP,CD9,NBL1
264	FOXF1	422.7	ARCHS4 Coexpression,21;Enrichr Queries,869;GTEx Coexpression,378	TPM4,NID1,NBL1,VASN
265	ZNF318	424.5	ARCHS4 Coexpression,535;Enrichr Queries,696;ReMap ChIP-seq,248;GTEx Coexpression,219	PRNP,GNPDA1,TPP2,FTL
266	HOMEZ	425.3	ARCHS4 Coexpression,489;Enrichr Queries,613;GTEx Coexpression,174	PRNP,GNPDA1,RACK1,IPO5
267	RBSN	425.5	ARCHS4 Coexpression,808;GTEx Coexpression,43	PRNP,BCAN
268	ZNF33B	426.3	ARCHS4 Coexpression,278;Enrichr Queries,360;GTEx Coexpression,641	PRNP,GNPDA1,TPM4
269	ETV5	428.3	ARCHS4 Coexpression,161;Enrichr Queries,59;GTEx Coexpression,1065	PRNP,GNPDA1,CD9,GAPDH,ASS1,SEPT2
270	SOX4	429	ARCHS4 Coexpression,1111;Enrichr Queries,162;GTEx Coexpression,14	PRNP,TPM4,PTK7,RACK1,CD9,NBL1
271	ERG	430.6	Literature ChIP-seq,68;ARCHS4 Coexpression,1511;Enrichr Queries,252;ReMap ChIP-seq,160;GTEx Coexpression,162	ITIH5,CS,PRNP,TPM4,METRN,C1QTNF5,RACK1,NID1,GAPDH,IPO5
272	ZBTB39	431	ARCHS4 Coexpression,145;Enrichr Queries,1024;GTEx Coexpression,124	PRNP,SF3B3,TPP2,IPO5
273	MAFK	432	ARCHS4 Coexpression,1272;ENCODE ChIP-seq,1;Enrichr Queries,553;ReMap ChIP-seq,21;GTEx Coexpression,313	C1QB,PRNP,TRAPPC3,VCP,TPM4,IDH1,CP,ASS1,GNPDA1,C1QTNF5,CD9,GAPDH,FTL
274	ZBTB4	433.3	ARCHS4 Coexpression,258;Enrichr Queries,426;GTEx Coexpression,616	PRNP,GNPDA1,NBL1
275	TMF1	434.5	ARCHS4 Coexpression,851;GTEx Coexpression,18	TPP2,IPO5
276	ZBTB26	434.7	ARCHS4 Coexpression,107;Enrichr Queries,1021;GTEx Coexpression,176	CS,GNPDA1,TPP2,SEPT2
277	ZNF689	434.7	ARCHS4 Coexpression,421;Enrichr Queries,609;GTEx Coexpression,274	PRNP,GNPDA1,IDH1,IPO5
278	ZBTB11	434.8	ARCHS4 Coexpression,339;Enrichr Queries,654;ReMap ChIP-seq,33;GTEx Coexpression,713	TRAPPC3,PRNP,VCP,GNPDA1,METRN,RACK1,TPP2,FTL
279	ZNF366	435.7	ARCHS4 Coexpression,455;Enrichr Queries,768;GTEx Coexpression,84	ITIH5,C1QTNF5,NID1,IPO5
280	TP63	436.2	Literature ChIP-seq,63;ARCHS4 Coexpression,481;Enrichr Queries,879;ReMap ChIP-seq,85;GTEx Coexpression,673	TRAPPC3,PRNP,TPM4,METRN,PTK7,CD9,TPP2,NID1,ASS1
281	ZBTB44	437	ARCHS4 Coexpression,354;Enrichr Queries,645;GTEx Coexpression,312	PRNP,GNPDA1,TPP2,IPO5
282	NFYA	437.4	ARCHS4 Coexpression,814;ENCODE ChIP-seq,38;Enrichr Queries,497;ReMap ChIP-seq,134;GTEx Coexpression,704	CS,PRNP,VCP,GNPDA1,METRN,TPP2,GAPDH,FTL
283	ZNF732	438	ARCHS4 Coexpression,198;GTEx Coexpression,678	IDH1,IPO5
284	SALL2	438.3	ARCHS4 Coexpression,129;Enrichr Queries,853;GTEx Coexpression,333	PRNP,IDH1,IPO5
285	TGIF1	441	ARCHS4 Coexpression,290;Enrichr Queries,200;GTEx Coexpression,833	PRNP,TPM4,IDH1,CD9
286	MEIS2	441.3	ARCHS4 Coexpression,526;Enrichr Queries,872;ReMap ChIP-seq,183;GTEx Coexpression,184	PRNP,GNPDA1,CP
287	CREB3L4	442.3	ARCHS4 Coexpression,723;Enrichr Queries,468;GTEx Coexpression,136	PRNP,RACK1,CD9
288	ELK1	443.4	Literature ChIP-seq,7;ARCHS4 Coexpression,1403;ENCODE ChIP-seq,64;ReMap ChIP-seq,111;GTEx Coexpression,632	CS,VCP,SF3B3,TPM4,METRN,IDH1,RACK1,CD9,TPP2,ITPA,FTL
289	TCF7L1	445	ARCHS4 Coexpression,903;Enrichr Queries,405;GTEx Coexpression,27	ITIH5,PRNP,C1QTNF5,NID1
290	DUX4	445	ARCHS4 Coexpression,604;ReMap ChIP-seq,286
291	POU5F1	445.6	Literature ChIP-seq,86;ARCHS4 Coexpression,442;Enrichr Queries,441;ReMap ChIP-seq,116;GTEx Coexpression,1143	TRAPPC3,METRN,PTK7,IDH1,C1QTNF5,CD9,GAPDH,ASS1,IPO5
292	FOXL1	446.3	ARCHS4 Coexpression,87;Enrichr Queries,1194;GTEx Coexpression,58	TPM4,VASN
293	GATA4	447.4	Literature ChIP-seq,51;ARCHS4 Coexpression,76;Enrichr Queries,788;ReMap ChIP-seq,89;GTEx Coexpression,1233	ITIH5,PRNP,TPM4,METRN,IDH1,NID1,CP,FTL
294	NKX31	449.5	ARCHS4 Coexpression,698;GTEx Coexpression,201	NBL1
295	ZNF618	450	ARCHS4 Coexpression,383;Enrichr Queries,790;GTEx Coexpression,177	GNPDA1,RACK1,VASN
296	CBX2	451	ARCHS4 Coexpression,209;ENCODE ChIP-seq,79;Enrichr Queries,1132;ReMap ChIP-seq,285;GTEx Coexpression,550	C1QB,SF3B3,NBL1,IPO5
297	MEIS1	451.4	Literature ChIP-seq,39;ARCHS4 Coexpression,1307;Enrichr Queries,274;ReMap ChIP-seq,267;GTEx Coexpression,370	PRNP,TRAPPC3,TPM4,CD9,TPP2,NBL1
298	NR2C2	452.4	ARCHS4 Coexpression,670;ENCODE ChIP-seq,111;Enrichr Queries,997;ReMap ChIP-seq,99;GTEx Coexpression,385	VCP,GNPDA1,IDH1,RACK1,TPP2,FTL
299	SMAD5	453	ARCHS4 Coexpression,88;Enrichr Queries,366;ReMap ChIP-seq,131;GTEx Coexpression,1227	PRNP,GNPDA1,TPM4,RACK1,SEPT2,FTL,IPO5
300	ZNF652	453.5	Literature ChIP-seq,156;ARCHS4 Coexpression,440;Enrichr Queries,480;GTEx Coexpression,738	PRNP,GNPDA1,GAPDH
301	AHR	453.8	Literature ChIP-seq,140;ARCHS4 Coexpression,439;Enrichr Queries,452;ReMap ChIP-seq,268;GTEx Coexpression,970	PRNP,TPM4,IDH1,CD9
302	FOXA2	454	Literature ChIP-seq,112;ARCHS4 Coexpression,726;ENCODE ChIP-seq,25;Enrichr Queries,254;ReMap ChIP-seq,235;GTEx Coexpression,1372	PRNP,PTK7,IDH1,CD9,NID1,CP,VASN,ITPA
303	SRF	454.2	Literature ChIP-seq,133;ARCHS4 Coexpression,849;ENCODE ChIP-seq,12;Enrichr Queries,177;ReMap ChIP-seq,44;GTEx Coexpression,1510	CS,BCAN,PRNP,GNPDA1,TPM4,METRN,RACK1,TPP2,GAPDH,NBL1,SEPT2,ASS1
304	SPDEF	454.3	ARCHS4 Coexpression,674;Enrichr Queries,476;GTEx Coexpression,213	PRNP,CD9,NBL1
305	ZNF146	454.7	ARCHS4 Coexpression,50;Enrichr Queries,153;GTEx Coexpression,1161	PRNP,GNPDA1,SF3B3,IDH1,GAPDH,IPO5
306	GTF2B	455.5	ARCHS4 Coexpression,1229;ENCODE ChIP-seq,87;ReMap ChIP-seq,6;GTEx Coexpression,500	CS,TRAPPC3,VCP,SF3B3,TPM4,METRN,RACK1,GAPDH,VASN,FTL
307	HOXD4	456	ARCHS4 Coexpression,43;Enrichr Queries,1251;GTEx Coexpression,74	TPM4,PTK7,NID1
308	ZNF57	456.7	ARCHS4 Coexpression,359;Enrichr Queries,250;GTEx Coexpression,761	PRNP,GNPDA1,IDH1
309	OSR2	457.3	ARCHS4 Coexpression,19;Enrichr Queries,1321;GTEx Coexpression,32	TPM4,PTK7,NID1,NBL1,VASN
310	ATF5	457.3	ARCHS4 Coexpression,994;Enrichr Queries,23;GTEx Coexpression,355	PRNP,GNPDA1,CD9,CP,GAPDH,ASS1
311	TBX20	457.3	ARCHS4 Coexpression,219;Enrichr Queries,732;GTEx Coexpression,421	CS,PRNP,NID1
312	ZKSCAN1	457.8	ARCHS4 Coexpression,731;ENCODE ChIP-seq,34;Enrichr Queries,588;ReMap ChIP-seq,47;GTEx Coexpression,889	PRNP,GNPDA1,TPM4,METRN,RACK1,CD9,GAPDH,NBL1,SEPT2,FTL
313	ZNF703	459	ARCHS4 Coexpression,363;Enrichr Queries,148;GTEx Coexpression,866	PRNP,GNPDA1,CD9,NBL1
314	ZSCAN25	459	ARCHS4 Coexpression,806;GTEx Coexpression,112	SF3B3,RACK1
315	HOXB7	459.4	Literature ChIP-seq,101;ARCHS4 Coexpression,1040;Enrichr Queries,454;ReMap ChIP-seq,292;GTEx Coexpression,410	PRNP,VCP,IDH1,CD9,NID1,ITPA
316	SPI1	459.5	Literature ChIP-seq,3;ARCHS4 Coexpression,802;ENCODE ChIP-seq,92;Enrichr Queries,1069;ReMap ChIP-seq,230;GTEx Coexpression,561	C1QB,CS,BCAN,SF3B3,RACK1,TPP2,CP,ASS1,FTL
317	JUND	460	Literature ChIP-seq,103;ARCHS4 Coexpression,1199;ENCODE ChIP-seq,33;Enrichr Queries,6;ReMap ChIP-seq,48;GTEx Coexpression,1371	TRAPPC3,PRNP,VCP,GNPDA1,SF3B3,TPM4,METRN,RACK1,CD9,NID1,GAPDH,FTL
318	ZFP3	460	ARCHS4 Coexpression,652;Enrichr Queries,478;GTEx Coexpression,250	CS,PRNP,GNPDA1
319	ZNF449	460.7	ARCHS4 Coexpression,73;Enrichr Queries,991;GTEx Coexpression,318	PRNP,GNPDA1,NID1,SEPT2
320	ZSCAN21	461	ARCHS4 Coexpression,308;Enrichr Queries,518;GTEx Coexpression,557	PRNP,GNPDA1,IDH1
321	KLF7	461.3	ARCHS4 Coexpression,809;Enrichr Queries,506;GTEx Coexpression,69	PRNP,TPM4,CD9,NID1
322	ZNF786	461.7	ARCHS4 Coexpression,487;Enrichr Queries,240;GTEx Coexpression,658	PRNP,GNPDA1,TPM4
323	RBAK	464.7	ARCHS4 Coexpression,226;Enrichr Queries,569;GTEx Coexpression,599	PRNP,GNPDA1,IPO5
324	ZNF579	466.7	ARCHS4 Coexpression,206;Enrichr Queries,36;GTEx Coexpression,1158	PRNP,GNPDA1,METRN,RACK1,FTL
325	IRF1	466.8	Literature ChIP-seq,146;ARCHS4 Coexpression,762;ENCODE ChIP-seq,99;Enrichr Queries,737;ReMap ChIP-seq,218;GTEx Coexpression,839	CS,PRNP,TRAPPC3,VCP,RACK1,VASN,FTL
326	ZNF511	467.7	ARCHS4 Coexpression,495;Enrichr Queries,99;GTEx Coexpression,809	PRNP,GNPDA1,GAPDH,ITPA
327	THRA	468.8	Literature ChIP-seq,65;ARCHS4 Coexpression,1601;Enrichr Queries,44;GTEx Coexpression,165	BCAN,PRNP,GNPDA1,CD9,GAPDH,IPO5
328	SMAD1	470.2	Literature ChIP-seq,142;ARCHS4 Coexpression,1107;Enrichr Queries,136;ReMap ChIP-seq,7;GTEx Coexpression,959	TRAPPC3,BCAN,PRNP,VCP,GNPDA1,TPM4,METRN,C1QTNF5,RACK1,CD9,FTL
329	GLI2	471	ARCHS4 Coexpression,31;Enrichr Queries,1330;GTEx Coexpression,52	PTK7,NBL1,VASN,SEPT2,IPO5
330	ZBTB7C	472	ARCHS4 Coexpression,183;Enrichr Queries,859;GTEx Coexpression,374	CD9,NBL1
331	RUNX2	472	Literature ChIP-seq,11;ARCHS4 Coexpression,1030;Enrichr Queries,850;ReMap ChIP-seq,155;GTEx Coexpression,314	TRAPPC3,PRNP,VCP,TPM4,PTK7,IDH1,CD9,GAPDH,VASN
332	NFIB	473.8	Literature ChIP-seq,143;ARCHS4 Coexpression,1302;Enrichr Queries,355;GTEx Coexpression,95	ITIH5,PRNP,C1QTNF5,CD9
333	ETS1	474	Literature ChIP-seq,87;ARCHS4 Coexpression,1411;ENCODE ChIP-seq,75;Enrichr Queries,169;ReMap ChIP-seq,5;GTEx Coexpression,1097	C1QB,PRNP,TRAPPC3,VCP,TPM4,METRN,C1QTNF5,RACK1,CD9,NID1,GAPDH,FTL
334	ELF3	475	ARCHS4 Coexpression,789;Enrichr Queries,185;ReMap ChIP-seq,216;GTEx Coexpression,710	PRNP,RACK1,CD9,CP,ASS1
335	PBX3	475.4	ARCHS4 Coexpression,654;ENCODE ChIP-seq,88;Enrichr Queries,331;ReMap ChIP-seq,37;GTEx Coexpression,1267	PRNP,VCP,GNPDA1,TPM4,METRN,RACK1,GAPDH,FTL
336	AKAP8	475.7	ARCHS4 Coexpression,833;Enrichr Queries,232;GTEx Coexpression,362	BCAN,PRNP,GNPDA1,GAPDH
337	HOXC8	476	ARCHS4 Coexpression,469;Enrichr Queries,806;GTEx Coexpression,153	PRNP,VASN
338	ZBTB5	476.7	ARCHS4 Coexpression,235;Enrichr Queries,336;GTEx Coexpression,859	PRNP,GNPDA1,SF3B3
339	AHRR	477	ARCHS4 Coexpression,184;GTEx Coexpression,770	TPM4,VASN
340	ASCL1	477	ARCHS4 Coexpression,426;Enrichr Queries,1305;ReMap ChIP-seq,87;GTEx Coexpression,90	BCAN,TRAPPC3,METRN,C1QTNF5,ITPA
341	ZNF398	477.3	ARCHS4 Coexpression,179;Enrichr Queries,626;GTEx Coexpression,627	PRNP,GNPDA1,SF3B3,IPO5
342	FOXP2	477.7	Literature ChIP-seq,22;ARCHS4 Coexpression,696;ENCODE ChIP-seq,44;Enrichr Queries,1242;ReMap ChIP-seq,233;GTEx Coexpression,629	CS,TRAPPC3,METRN,TPP2,NID1,ASS1
343	ZNF532	478.7	ARCHS4 Coexpression,655;Enrichr Queries,135;GTEx Coexpression,646	PRNP,GNPDA1,TPM4
344	HOXC6	479.3	ARCHS4 Coexpression,403;Enrichr Queries,962;GTEx Coexpression,73	PRNP,TPM4,VASN
345	SLC2A4RG	479.7	ARCHS4 Coexpression,1136;Enrichr Queries,35;GTEx Coexpression,268	PRNP,GNPDA1,METRN,ASS1,FTL
346	ZNF195	480	ARCHS4 Coexpression,242;Enrichr Queries,321;GTEx Coexpression,877	PRNP,GNPDA1,IDH1
347	ZNF281	480.3	ARCHS4 Coexpression,124;Enrichr Queries,393;GTEx Coexpression,924	PRNP,GNPDA1,IDH1,IPO5
348	NANOGP8	481.5	ARCHS4 Coexpression,167;GTEx Coexpression,796	IDH1,IPO5
349	HMG20B	482	ARCHS4 Coexpression,738;Enrichr Queries,77;GTEx Coexpression,631	PRNP,GNPDA1,CD9,GAPDH
350	HOXA6	482.3	ARCHS4 Coexpression,301;Enrichr Queries,760;GTEx Coexpression,386	SF3B3,NID1,NBL1
351	ZFP62	482.3	ARCHS4 Coexpression,260;Enrichr Queries,516;GTEx Coexpression,671	PRNP,GNPDA1,IDH1
352	HOXC11	483.3	ARCHS4 Coexpression,187;Enrichr Queries,1335;ReMap ChIP-seq,294;GTEx Coexpression,117	SF3B3,TPM4,VASN,ASS1
353	ZNF664	484.7	ARCHS4 Coexpression,1346;Enrichr Queries,32;GTEx Coexpression,76	PRNP,GNPDA1,METRN,IDH1,CD9,SEPT2,FTL
354	SHOX2	485.7	ARCHS4 Coexpression,127;Enrichr Queries,1318;GTEx Coexpression,12	TPM4,PTK7,NID1,VASN
355	TLX2	488	ARCHS4 Coexpression,486;Enrichr Queries,722;GTEx Coexpression,256	BCAN,IDH1,ASS1
356	SOX3	489	ARCHS4 Coexpression,188;Enrichr Queries,1234;GTEx Coexpression,45	BCAN,METRN,RACK1
357	SALL3	489	ARCHS4 Coexpression,95;Enrichr Queries,1300;GTEx Coexpression,72	BCAN,METRN,IDH1
358	PCGF2	489	ARCHS4 Coexpression,709;ReMap ChIP-seq,269	BCAN
359	ZNF235	489	ARCHS4 Coexpression,217;Enrichr Queries,596;GTEx Coexpression,654	PRNP,GNPDA1,TPM4
360	IKZF5	490	ARCHS4 Coexpression,277;Enrichr Queries,619;GTEx Coexpression,574	PRNP,GNPDA1,PTK7
361	NR1D1	490.3	ARCHS4 Coexpression,253;Enrichr Queries,343;GTEx Coexpression,875	PRNP,CD9
362	HOXD3	490.7	ARCHS4 Coexpression,102;Enrichr Queries,1293;GTEx Coexpression,77	PTK7,NID1
363	TFCP2L1	491.7	ARCHS4 Coexpression,801;Enrichr Queries,138;GTEx Coexpression,536	PRNP,CD9,ASS1
364	GLIS3	493	ARCHS4 Coexpression,299;Enrichr Queries,863;GTEx Coexpression,317	NID1,SEPT2
365	FOXO3	493.5	Literature ChIP-seq,97;ARCHS4 Coexpression,784;Enrichr Queries,190;GTEx Coexpression,903	PRNP,GNPDA1,IDH1,RACK1,GAPDH,ITPA
366	HSF1	493.6	Literature ChIP-seq,79;ARCHS4 Coexpression,1396;ENCODE ChIP-seq,117;ReMap ChIP-seq,217;GTEx Coexpression,659	METRN,GAPDH,ASS1,FTL
367	ZBTB3	496	ARCHS4 Coexpression,798;Enrichr Queries,131;GTEx Coexpression,559	PRNP,GNPDA1,CD9
368	HSFX1	496	ARCHS4 Coexpression,434;GTEx Coexpression,558	PTK7
369	FAM200B	497	ARCHS4 Coexpression,704;GTEx Coexpression,290	METRN
370	FOXO1	497.4	Literature ChIP-seq,85;ARCHS4 Coexpression,1198;Enrichr Queries,390;ReMap ChIP-seq,140;GTEx Coexpression,674	PRNP,PTK7,CD9,NID1,SEPT2,ITPA
371	ELF2	498.3	ARCHS4 Coexpression,355;Enrichr Queries,603;GTEx Coexpression,537	PRNP,GNPDA1,GAPDH
372	GATA1	498.5	Literature ChIP-seq,121;ARCHS4 Coexpression,697;ENCODE ChIP-seq,39;Enrichr Queries,1084;ReMap ChIP-seq,275;GTEx Coexpression,775	CS,VCP,GNPDA1,METRN,IDH1,CD9,GAPDH,SEPT2,ITPA
373	NFIL3	499	ARCHS4 Coexpression,406;Enrichr Queries,512;GTEx Coexpression,579	C1QB,PRNP,CD9
374	TCF15	501	ARCHS4 Coexpression,824;Enrichr Queries,542;GTEx Coexpression,137	CS,PRNP,NID1
375	TCFL5	503.7	ARCHS4 Coexpression,78;Enrichr Queries,394;GTEx Coexpression,1039	PRNP,GNPDA1,SF3B3,IPO5
376	POU2F1	503.8	ARCHS4 Coexpression,497;Enrichr Queries,655;ReMap ChIP-seq,226;GTEx Coexpression,637	PRNP,GNPDA1,METRN,FTL,IPO5
377	REST	504.8	Literature ChIP-seq,48;ARCHS4 Coexpression,1622;ENCODE ChIP-seq,18;Enrichr Queries,387;ReMap ChIP-seq,54;GTEx Coexpression,900	CS,BCAN,PRNP,SF3B3,TPM4,METRN,RACK1,CD9,TPP2,CP,VASN,FTL
378	ATF4	505	ARCHS4 Coexpression,588;Enrichr Queries,21;ReMap ChIP-seq,189;GTEx Coexpression,1222	PRNP,GNPDA1,RACK1,GAPDH,SEPT2,ASS1,FTL
379	FOXA1	505.5	Literature ChIP-seq,76;ARCHS4 Coexpression,866;ENCODE ChIP-seq,91;Enrichr Queries,350;ReMap ChIP-seq,261;GTEx Coexpression,1389	PRNP,IDH1,CD9,TPP2,CP,VASN,FTL
380	ARID3A	506	ARCHS4 Coexpression,775;ENCODE ChIP-seq,81;Enrichr Queries,529;ReMap ChIP-seq,231;GTEx Coexpression,914	PRNP,GNPDA1,RACK1,VASN,FTL
381	ZNF25	506.3	ARCHS4 Coexpression,816;Enrichr Queries,309;GTEx Coexpression,394	PRNP,NID1
382	TERF1	508	ARCHS4 Coexpression,148;Enrichr Queries,361;ReMap ChIP-seq,139;GTEx Coexpression,1384	CS,PRNP,GNPDA1,IDH1,SEPT2,IPO5
383	SOX11	508.6	Literature ChIP-seq,25;ARCHS4 Coexpression,1080;Enrichr Queries,1226;ReMap ChIP-seq,208;GTEx Coexpression,4	CS,PRNP,BCAN,TPM4,METRN,RACK1,GAPDH,SEPT2
384	HIF3A	508.7	ARCHS4 Coexpression,922;Enrichr Queries,353;GTEx Coexpression,251	ITIH5,NID1
385	NKX12	509	ARCHS4 Coexpression,191;GTEx Coexpression,827	IDH1,IPO5
386	POU2F2	509	ARCHS4 Coexpression,748;ENCODE ChIP-seq,104;Enrichr Queries,1065;ReMap ChIP-seq,154;GTEx Coexpression,474	C1QB,TPM4,RACK1,FTL
387	HOXD9	509.3	ARCHS4 Coexpression,126;Enrichr Queries,1324;GTEx Coexpression,78	PTK7,NID1,NBL1
388	THAP1	509.4	ARCHS4 Coexpression,962;ENCODE ChIP-seq,106;Enrichr Queries,383;ReMap ChIP-seq,187;GTEx Coexpression,909	CS,PRNP,GNPDA1,METRN,FTL
389	ESR2	509.8	Literature ChIP-seq,42;ARCHS4 Coexpression,1429;Enrichr Queries,890;ReMap ChIP-seq,30;GTEx Coexpression,158	PRNP,IDH1,CD9,NID1,NBL1,GAPDH,ASS1,VASN
390	HES7	510	ARCHS4 Coexpression,381;Enrichr Queries,155;GTEx Coexpression,994	GNPDA1,RACK1,CD9,GAPDH
391	HBP1	510.3	ARCHS4 Coexpression,708;Enrichr Queries,147;ReMap ChIP-seq,159;GTEx Coexpression,1027	PRNP,IDH1,RACK1,CD9,GAPDH,FTL
392	ZXDA	511	ARCHS4 Coexpression,540;Enrichr Queries,431;GTEx Coexpression,562	PRNP,GNPDA1
393	ZNF584	511.3	ARCHS4 Coexpression,742;Enrichr Queries,683;ReMap ChIP-seq,284;GTEx Coexpression,336	CS,PRNP,GNPDA1
394	ZNF354C	513	ARCHS4 Coexpression,296;Enrichr Queries,949;GTEx Coexpression,294	PRNP,NID1,SEPT2
395	HOXD11	514.3	ARCHS4 Coexpression,64;Enrichr Queries,1348;GTEx Coexpression,131	SF3B3,PTK7,NID1,NBL1
396	SALL1	514.5	Literature ChIP-seq,47;ARCHS4 Coexpression,174;Enrichr Queries,1219;GTEx Coexpression,618	IDH1,SEPT2,IPO5
397	UBP1	515	ARCHS4 Coexpression,793;Enrichr Queries,220;GTEx Coexpression,532	PRNP,GNPDA1,GAPDH
398	OVOL2	516.3	ARCHS4 Coexpression,638;Enrichr Queries,316;ReMap ChIP-seq,295;GTEx Coexpression,816	PRNP,ASS1
399	ASCL3	516.3	ARCHS4 Coexpression,536;Enrichr Queries,467;GTEx Coexpression,546	C1QB,GNPDA1
400	ASCL5	516.5	ARCHS4 Coexpression,499;GTEx Coexpression,534	RACK1
401	ZNF846	518	ARCHS4 Coexpression,519;Enrichr Queries,457;GTEx Coexpression,578	PRNP,GNPDA1
402	MAX	518.2	ARCHS4 Coexpression,1547;ENCODE ChIP-seq,15;Enrichr Queries,73;ReMap ChIP-seq,55;GTEx Coexpression,901	PRNP,SF3B3,METRN,ASS1,CS,GNPDA1,C1QTNF5,RACK1,CD9,TPP2,GAPDH,FTL
403	THAP8	520	ARCHS4 Coexpression,53;Enrichr Queries,87;GTEx Coexpression,1420	PRNP,GNPDA1,GAPDH,VASN,ITPA,FTL
404	FOXP1	520	Literature ChIP-seq,74;ARCHS4 Coexpression,1186;Enrichr Queries,968;ReMap ChIP-seq,22;GTEx Coexpression,350	PRNP,TRAPPC3,VCP,TPM4,METRN,IDH1,IPO5,BCAN,PTK7,C1QTNF5,RACK1,NBL1,GAPDH,FTL
405	HOXD13	521	Literature ChIP-seq,151;ARCHS4 Coexpression,156;Enrichr Queries,1375;GTEx Coexpression,402	SF3B3,NBL1,IPO5
406	ZNF248	521.7	ARCHS4 Coexpression,551;Enrichr Queries,359;GTEx Coexpression,655	PRNP,GNPDA1
407	IRF4	522.4	ARCHS4 Coexpression,878;ENCODE ChIP-seq,110;Enrichr Queries,1062;ReMap ChIP-seq,240;GTEx Coexpression,322	C1QB,GAPDH,SEPT2,FTL
408	MSX1	525	ARCHS4 Coexpression,1003;Enrichr Queries,421;GTEx Coexpression,151	PRNP,C1QTNF5,NID1
409	RFX4	525.3	ARCHS4 Coexpression,51;Enrichr Queries,789;GTEx Coexpression,736	BCAN,METRN,SEPT2
410	CENPB	525.7	ARCHS4 Coexpression,1519;Enrichr Queries,38;GTEx Coexpression,20	BCAN,PRNP,GNPDA1,METRN,CD9,GAPDH
411	ZNF598	526	ARCHS4 Coexpression,847;Enrichr Queries,224;GTEx Coexpression,507	PRNP,GNPDA1,GAPDH
412	PAX6	527.2	Literature ChIP-seq,139;ARCHS4 Coexpression,635;Enrichr Queries,777;ReMap ChIP-seq,32;GTEx Coexpression,1053	PRNP,VCP,METRN,RACK1,GAPDH,FTL
413	TET1	527.3	Literature ChIP-seq,61;ARCHS4 Coexpression,114;GTEx Coexpression,1407	C1QB,METRN,IDH1,VASN,ASS1,IPO5
414	LYL1	527.6	Literature ChIP-seq,71;ARCHS4 Coexpression,549;Enrichr Queries,1053;ReMap ChIP-seq,265;GTEx Coexpression,700	C1QB,PRNP,TPM4
415	PITX1	527.7	ARCHS4 Coexpression,411;Enrichr Queries,484;GTEx Coexpression,688	PRNP,ASS1
416	THAP7	527.7	ARCHS4 Coexpression,695;Enrichr Queries,209;GTEx Coexpression,679	PRNP,GNPDA1,GAPDH
417	ZNF534	528	ARCHS4 Coexpression,636;GTEx Coexpression,420	PRNP
418	DMRT2	528.3	ARCHS4 Coexpression,373;Enrichr Queries,907;GTEx Coexpression,305	ITIH5,ASS1
419	ZNF180	529.3	ARCHS4 Coexpression,215;Enrichr Queries,386;GTEx Coexpression,987	PRNP,GNPDA1,NBL1
420	CDX2	529.4	Literature ChIP-seq,52;ARCHS4 Coexpression,453;Enrichr Queries,1322;ReMap ChIP-seq,271;GTEx Coexpression,549	IDH1,CD9,NBL1
421	ANHX	529.5	ARCHS4 Coexpression,573;GTEx Coexpression,486
422	HOXB3	530	ARCHS4 Coexpression,181;Enrichr Queries,1288;GTEx Coexpression,121	ITIH5,PTK7,NID1
423	TERF2	532	ARCHS4 Coexpression,1130;Enrichr Queries,60;ReMap ChIP-seq,207;GTEx Coexpression,731	PRNP,VCP,SF3B3,GNPDA1,SEPT2,FTL
424	PAX5	532	ARCHS4 Coexpression,831;ENCODE ChIP-seq,77;Enrichr Queries,1172;ReMap ChIP-seq,175;GTEx Coexpression,405	TRAPPC3,METRN,GAPDH,FTL
425	SNAPC4	533.3	ARCHS4 Coexpression,1033;Enrichr Queries,356;ReMap ChIP-seq,79;GTEx Coexpression,665	ITIH5,CS,PRNP,GNPDA1,IDH1,CD9
426	NFATC1	533.4	ARCHS4 Coexpression,1000;ENCODE ChIP-seq,69;Enrichr Queries,870;ReMap ChIP-seq,168;GTEx Coexpression,560	CS,TRAPPC3,SF3B3,RACK1,CD9,SEPT2
427	IRF6	533.7	ARCHS4 Coexpression,854;Enrichr Queries,179;GTEx Coexpression,568	PRNP,CD9,ASS1
428	MEF2B	533.8	ARCHS4 Coexpression,557;Enrichr Queries,433;ReMap ChIP-seq,114;GTEx Coexpression,1031	BCAN,PRNP,SF3B3,GNPDA1,C1QTNF5,ASS1
429	MNT	534.3	ARCHS4 Coexpression,900;Enrichr Queries,620;ReMap ChIP-seq,127;GTEx Coexpression,490	PRNP,GNPDA1,METRN,RACK1,VASN
430	ATF1	535.2	ARCHS4 Coexpression,1381;ENCODE ChIP-seq,107;Enrichr Queries,92;ReMap ChIP-seq,144;GTEx Coexpression,952	PRNP,VCP,GNPDA1,METRN,C1QTNF5,CD9,GAPDH,FTL
431	ZNF66	535.5	ARCHS4 Coexpression,951;GTEx Coexpression,120	SF3B3,RACK1
432	TAL2	537	ARCHS4 Coexpression,304;Enrichr Queries,500;GTEx Coexpression,807	PRNP,IDH1,NID1
433	FEZF2	538.3	ARCHS4 Coexpression,125;Enrichr Queries,1333;GTEx Coexpression,157	BCAN,METRN,RACK1
434	TFEC	538.7	ARCHS4 Coexpression,463;Enrichr Queries,1044;GTEx Coexpression,109	C1QB,FTL
435	ZNF83	539.3	ARCHS4 Coexpression,360;Enrichr Queries,271;ReMap ChIP-seq,182;GTEx Coexpression,1344	CS,PRNP,VCP,GNPDA1,ASS1
436	ZFP42	540.8	Literature ChIP-seq,105;ARCHS4 Coexpression,117;Enrichr Queries,525;GTEx Coexpression,1416	SF3B3,IDH1,CD9,ASS1,IPO5
437	ZNF142	541	ARCHS4 Coexpression,329;Enrichr Queries,211;GTEx Coexpression,1083	PRNP,SF3B3,GNPDA1
438	MSX2	541.7	ARCHS4 Coexpression,451;Enrichr Queries,954;GTEx Coexpression,220	PTK7,VASN,ASS1
439	ZUP1	541.7	ARCHS4 Coexpression,256;Enrichr Queries,708;GTEx Coexpression,661	PRNP,GNPDA1,IDH1
440	TFAP4	542.5	ARCHS4 Coexpression,1171;Enrichr Queries,643;ReMap ChIP-seq,237;GTEx Coexpression,119	PRNP,SF3B3,GNPDA1,TPM4,RACK1,ITPA
441	CDX1	543.3	ARCHS4 Coexpression,464;Enrichr Queries,434;GTEx Coexpression,732	PRNP,CD9,NBL1
442	SALL4	543.8	Literature ChIP-seq,40;ARCHS4 Coexpression,130;Enrichr Queries,805;GTEx Coexpression,1200	IDH1,RACK1,TPP2,NID1,ASS1,IPO5
443	ZNF3	544.3	ARCHS4 Coexpression,971;Enrichr Queries,432;GTEx Coexpression,230	PRNP,GNPDA1,RACK1
444	KLF11	544.7	ARCHS4 Coexpression,659;Enrichr Queries,337;GTEx Coexpression,638	PRNP,CD9
445	NFE2	545	ARCHS4 Coexpression,701;ENCODE ChIP-seq,19;Enrichr Queries,1064;ReMap ChIP-seq,65;GTEx Coexpression,876	METRN,IDH1,RACK1,CD9,GAPDH,FTL
446	IKZF1	545.7	Literature ChIP-seq,153;ARCHS4 Coexpression,1060;ENCODE ChIP-seq,83;Enrichr Queries,1045;ReMap ChIP-seq,166;GTEx Coexpression,767	C1QB,TRAPPC3,BCAN,IDH1,C1QTNF5,GAPDH
447	ALX1	545.7	ARCHS4 Coexpression,372;Enrichr Queries,1250;GTEx Coexpression,15	TPM4,PTK7,VASN,ITPA
448	MNX1	546.5	Literature ChIP-seq,93;ARCHS4 Coexpression,653;Enrichr Queries,734;GTEx Coexpression,706	CS,PRNP,RACK1,ASS1
449	TAL1	547	Literature ChIP-seq,38;ARCHS4 Coexpression,1415;ENCODE ChIP-seq,52;Enrichr Queries,536;ReMap ChIP-seq,177;GTEx Coexpression,1064	C1QB,TRAPPC3,SF3B3,TPM4,CD9,TPP2,NBL1,GAPDH,FTL,IPO5
450	DBP	547.7	ARCHS4 Coexpression,496;Enrichr Queries,347;GTEx Coexpression,800	PRNP,TPM4,CD9
451	CENPA	548	ARCHS4 Coexpression,753;GTEx Coexpression,343	GAPDH
452	ZBTB47	548.3	ARCHS4 Coexpression,1079;Enrichr Queries,354;GTEx Coexpression,212	PRNP,METRN,NID1
453	ZNF174	548.7	ARCHS4 Coexpression,147;Enrichr Queries,489;GTEx Coexpression,1010	CS,PRNP,GNPDA1,ITPA
454	AEBP2	548.7	ARCHS4 Coexpression,224;Enrichr Queries,308;GTEx Coexpression,1114	PRNP,GNPDA1,IDH1
455	SRY	549.8	Literature ChIP-seq,109;ARCHS4 Coexpression,420;Enrichr Queries,1331;GTEx Coexpression,339	TRAPPC3,BCAN,SF3B3,RACK1,GAPDH,IPO5
456	ZNF324	550	ARCHS4 Coexpression,104;Enrichr Queries,690;GTEx Coexpression,856	PRNP,GNPDA1,SF3B3,METRN
457	NRF1	550.8	ARCHS4 Coexpression,1192;ENCODE ChIP-seq,63;Enrichr Queries,335;ReMap ChIP-seq,107;GTEx Coexpression,1057	TRAPPC3,PRNP,GNPDA1,METRN,RACK1,CD9,TPP2,FTL
458	KDM2B	551.5	ARCHS4 Coexpression,736;GTEx Coexpression,367	SF3B3
459	NFXL1	553.3	ARCHS4 Coexpression,327;Enrichr Queries,1040;GTEx Coexpression,293	PRNP,TPP2,NBL1
460	DEAF1	554.3	ARCHS4 Coexpression,1604;Enrichr Queries,48;ReMap ChIP-seq,196;GTEx Coexpression,369	BCAN,PRNP,GNPDA1,RACK1,CD9,GAPDH,FTL
461	TBXT	554.3	ARCHS4 Coexpression,465;Enrichr Queries,1364;ReMap ChIP-seq,135;GTEx Coexpression,253	PTK7,GAPDH,CP,ASS1
462	ATF2	555.2	ARCHS4 Coexpression,1204;ENCODE ChIP-seq,95;Enrichr Queries,647;ReMap ChIP-seq,163;GTEx Coexpression,667	PRNP,GNPDA1,SF3B3,RACK1,GAPDH,FTL
463	ZNF443	555.3	ARCHS4 Coexpression,234;Enrichr Queries,369;GTEx Coexpression,1063	PRNP,GNPDA1,IDH1
464	FOXI1	557	ARCHS4 Coexpression,471;Enrichr Queries,781;GTEx Coexpression,419	CP,GAPDH,ASS1
465	SPIC	557.3	ARCHS4 Coexpression,1023;Enrichr Queries,218;GTEx Coexpression,431	C1QB,PRNP,CP
466	DLX4	557.8	Literature ChIP-seq,164;ARCHS4 Coexpression,603;Enrichr Queries,742;GTEx Coexpression,722	ASS1
467	ZNF430	559	ARCHS4 Coexpression,1234;Enrichr Queries,37;GTEx Coexpression,406	ITIH5,PRNP,SF3B3,GNPDA1,FTL
468	CXXC5	561.5	ARCHS4 Coexpression,227;GTEx Coexpression,896	METRN
469	ZNF583	561.7	ARCHS4 Coexpression,703;Enrichr Queries,320;GTEx Coexpression,662	PRNP,GNPDA1
470	ZNF766	562.3	ARCHS4 Coexpression,1181;Enrichr Queries,658;ReMap ChIP-seq,288;GTEx Coexpression,122	PRNP,GNPDA1,TPP2,IPO5
471	HMBOX1	562.5	ARCHS4 Coexpression,336;Enrichr Queries,465;ReMap ChIP-seq,193;GTEx Coexpression,1256	CS,PRNP,VCP,GNPDA1,CP
472	HOXB5	564	ARCHS4 Coexpression,103;Enrichr Queries,833;GTEx Coexpression,756	PRNP,TPM4,VASN
473	ZNF787	564.3	ARCHS4 Coexpression,947;Enrichr Queries,49;GTEx Coexpression,697	PRNP,GNPDA1,GAPDH,FTL
474	GATA6	564.4	Literature ChIP-seq,131;ARCHS4 Coexpression,458;Enrichr Queries,417;ReMap ChIP-seq,209;GTEx Coexpression,1607	PRNP,TPM4,IDH1,NID1,FTL
475	BACH1	565	Literature ChIP-seq,110;ARCHS4 Coexpression,1318;ENCODE ChIP-seq,56;Enrichr Queries,382;ReMap ChIP-seq,25;GTEx Coexpression,1499	ITIH5,BCAN,PRNP,TRAPPC3,VCP,GNPDA1,METRN,RACK1,GAPDH,FTL
476	ZNF837	565	ARCHS4 Coexpression,876;Enrichr Queries,723;GTEx Coexpression,96	METRN,RACK1,ITPA
477	EOMES	565	Literature ChIP-seq,16;ARCHS4 Coexpression,477;Enrichr Queries,1153;ReMap ChIP-seq,282;GTEx Coexpression,897	CS,PRNP,VCP,SF3B3,IDH1,RACK1,TPP2
478	NR1I3	566.3	ARCHS4 Coexpression,904;Enrichr Queries,188;GTEx Coexpression,607	PRNP,CP,ASS1
479	HNF1B	566.3	ARCHS4 Coexpression,671;Enrichr Queries,769;ReMap ChIP-seq,259	PRNP,CP
480	KLF1	567.4	Literature ChIP-seq,19;ARCHS4 Coexpression,799;Enrichr Queries,1054;ReMap ChIP-seq,46;GTEx Coexpression,919	CS,PRNP,TRAPPC3,VCP,SF3B3,TPM4,METRN,RACK1,GAPDH,FTL
481	ZNF670	568	ARCHS4 Coexpression,357;Enrichr Queries,779	GNPDA1,IDH1
482	HHEX	568.5	ARCHS4 Coexpression,1161;Enrichr Queries,490;ReMap ChIP-seq,143;GTEx Coexpression,480	ITIH5,PRNP,TPP2,CD9,CP
483	ZNF852	569	ARCHS4 Coexpression,216;GTEx Coexpression,922	NBL1
484	ZNF131	570	ARCHS4 Coexpression,1501;Enrichr Queries,86;GTEx Coexpression,123	PRNP,VCP,GNPDA1,TPP2,GAPDH,IPO5
485	HOXC5	571	ARCHS4 Coexpression,899;Enrichr Queries,780;GTEx Coexpression,34	PRNP,NID1,VASN
486	ZNF2	571.5	ARCHS4 Coexpression,541;Enrichr Queries,602	PRNP,GNPDA1
487	BACH2	571.8	ARCHS4 Coexpression,684;Enrichr Queries,1218;ReMap ChIP-seq,2;GTEx Coexpression,383	TRAPPC3,BCAN,GNPDA1,TPM4,METRN,RACK1,TPP2,GAPDH,SEPT2,FTL
488	PRDM14	572	Literature ChIP-seq,66;ARCHS4 Coexpression,113;Enrichr Queries,1311;ReMap ChIP-seq,4;GTEx Coexpression,1366	C1QB,TRAPPC3,BCAN,METRN,IDH1,C1QTNF5,CD9,GAPDH,ASS1,IPO5
489	BARX2	573	ARCHS4 Coexpression,761;Enrichr Queries,501;GTEx Coexpression,457	CD9,ASS1
490	MYCN	573	Literature ChIP-seq,88;ARCHS4 Coexpression,506;Enrichr Queries,798;ReMap ChIP-seq,91;GTEx Coexpression,1382	METRN,RACK1,CD9,GAPDH,FTL,IPO5
491	TCF7	573.2	Literature ChIP-seq,114;ARCHS4 Coexpression,1169;Enrichr Queries,636;ReMap ChIP-seq,258;GTEx Coexpression,689	PRNP,BCAN,METRN,CD9,ITPA
492	NR5A2	573.8	ARCHS4 Coexpression,522;Enrichr Queries,797;ReMap ChIP-seq,249;GTEx Coexpression,727	PRNP,ASS1
493	MYOG	574.8	ARCHS4 Coexpression,959;ENCODE ChIP-seq,103;Enrichr Queries,425;GTEx Coexpression,812	C1QB,PRNP,TRAPPC3,GNPDA1,ASS1
494	E2F5	576	ARCHS4 Coexpression,1314;Enrichr Queries,280;ReMap ChIP-seq,246;GTEx Coexpression,464	PRNP,GNPDA1,FTL
495	RUNX3	576	ARCHS4 Coexpression,920;ENCODE ChIP-seq,96;Enrichr Queries,693;ReMap ChIP-seq,256;GTEx Coexpression,915	C1QB,PRNP,GNPDA1,RACK1,SEPT2
496	MAFF	576	ARCHS4 Coexpression,1621;ENCODE ChIP-seq,9;Enrichr Queries,944;ReMap ChIP-seq,115;GTEx Coexpression,191	PRNP,VCP,SF3B3,GNPDA1,METRN,C1QTNF5,RACK1,GAPDH,CP,ITPA,FTL
497	TEAD3	576.3	ARCHS4 Coexpression,27;Enrichr Queries,349;GTEx Coexpression,1353	PRNP,TPM4,PTK7,NID1,VASN
498	MAF	577.3	ARCHS4 Coexpression,1495;Enrichr Queries,108;ReMap ChIP-seq,58;GTEx Coexpression,648	C1QB,TRAPPC3,PRNP,METRN,RACK1,CD9,GAPDH,FTL
499	ZSCAN18	577.3	ARCHS4 Coexpression,267;Enrichr Queries,1048;GTEx Coexpression,417	PRNP,METRN
500	CTCFL	577.4	ARCHS4 Coexpression,1093;ENCODE ChIP-seq,45;Enrichr Queries,310;ReMap ChIP-seq,156;GTEx Coexpression,1283	BCAN,PRNP,TRAPPC3,VCP,GNPDA1,METRN,IDH1,C1QTNF5,ASS1,SEPT2
501	KCMF1	577.7	ARCHS4 Coexpression,162;Enrichr Queries,10;GTEx Coexpression,1561	PRNP,GNPDA1,TPM4,RACK1,CD9,GAPDH,IPO5
502	PRDM1	578.4	ARCHS4 Coexpression,1021;ENCODE ChIP-seq,93;Enrichr Queries,829;ReMap ChIP-seq,194;GTEx Coexpression,755	BCAN,VCP,CD9
503	ZGPAT	579.3	ARCHS4 Coexpression,565;Enrichr Queries,705;GTEx Coexpression,468	PRNP,GNPDA1
504	ZNF223	579.7	ARCHS4 Coexpression,251;Enrichr Queries,873;GTEx Coexpression,615	GNPDA1,IDH1
505	E2F8	580.3	ARCHS4 Coexpression,172;Enrichr Queries,1196;GTEx Coexpression,373	CS,SF3B3,IPO5
506	IRX1	580.3	ARCHS4 Coexpression,462;Enrichr Queries,1197;GTEx Coexpression,82	PTK7,METRN,RACK1
507	ZBTB16	580.8	ARCHS4 Coexpression,687;Enrichr Queries,1277;ReMap ChIP-seq,119;GTEx Coexpression,240	CS,RACK1,NID1,NBL1
508	FOXO4	581	ARCHS4 Coexpression,1312;Enrichr Queries,384;GTEx Coexpression,47	BCAN,PRNP,GNPDA1,METRN
509	CREB3L2	581.3	ARCHS4 Coexpression,26;Enrichr Queries,141;GTEx Coexpression,1577	PRNP,TPM4,PTK7,CD9,NID1,VASN
510	ZNF550	581.7	ARCHS4 Coexpression,1179;Enrichr Queries,448;GTEx Coexpression,118	PRNP,SF3B3,GNPDA1,RACK1
511	PIN1	582.5	ARCHS4 Coexpression,609;GTEx Coexpression,556
512	EMX2	582.7	ARCHS4 Coexpression,559;Enrichr Queries,1173;GTEx Coexpression,16	BCAN,METRN,PTK7
513	ZNF691	583.3	ARCHS4 Coexpression,466;Enrichr Queries,612;GTEx Coexpression,672	PRNP,GNPDA1,IDH1
514	SP5	583.7	ARCHS4 Coexpression,18;Enrichr Queries,904;GTEx Coexpression,829	PTK7,IDH1,NID1,CP,ASS1,IPO5
515	FOXF2	584	ARCHS4 Coexpression,56;Enrichr Queries,832;GTEx Coexpression,864	ITIH5,NID1,VASN
516	ZIC3	584	Literature ChIP-seq,147;ARCHS4 Coexpression,140;Enrichr Queries,1244;GTEx Coexpression,805	IDH1,IPO5
517	ZNF510	584.3	ARCHS4 Coexpression,446;Enrichr Queries,736;GTEx Coexpression,571	GNPDA1,TPP2
518	MEF2C	584.6	ARCHS4 Coexpression,1190;ENCODE ChIP-seq,118;Enrichr Queries,258;ReMap ChIP-seq,257;GTEx Coexpression,1100	PRNP,GNPDA1,TPP2
519	ZFP1	586.3	ARCHS4 Coexpression,1070;Enrichr Queries,458;GTEx Coexpression,231	PRNP,GNPDA1
520	HNF4G	586.6	ARCHS4 Coexpression,423;ENCODE ChIP-seq,17;Enrichr Queries,1156;ReMap ChIP-seq,1;GTEx Coexpression,1336	TPM4,METRN,IDH1,NID1,CP,VASN,SEPT2,ASS1,C1QTNF5,CD9,GAPDH,NBL1,ITPA,FTL
521	ZNF35	586.7	ARCHS4 Coexpression,281;Enrichr Queries,543;GTEx Coexpression,936	PRNP,GNPDA1,IDH1
522	ETV6	586.8	ARCHS4 Coexpression,682;Enrichr Queries,662;ReMap ChIP-seq,204;GTEx Coexpression,799	BCAN,PRNP,GNPDA1,RACK1
523	IRF9	587	ARCHS4 Coexpression,650;Enrichr Queries,243;ReMap ChIP-seq,186;GTEx Coexpression,1269	PRNP,PTK7,CD9,FTL
524	HOXA13	587.3	ARCHS4 Coexpression,164;Enrichr Queries,1332;GTEx Coexpression,266	SF3B3,NBL1,IPO5
525	MYBL1	588	Literature ChIP-seq,154;ARCHS4 Coexpression,252;Enrichr Queries,1230;GTEx Coexpression,716	TPM4
526	NR4A1	588	ARCHS4 Coexpression,316;Enrichr Queries,455;ReMap ChIP-seq,162;GTEx Coexpression,1419	C1QB,PRNP,RACK1,CD9,GAPDH,FTL
527	RFX7	588.3	ARCHS4 Coexpression,202;Enrichr Queries,1110;GTEx Coexpression,453	TPP2,IPO5,FTL
528	ZNF205	588.3	ARCHS4 Coexpression,760;Enrichr Queries,424;GTEx Coexpression,581	PRNP,METRN
529	HOXA1	588.7	ARCHS4 Coexpression,584;Enrichr Queries,844;GTEx Coexpression,338	PRNP,SF3B3
530	ZNF589	590	ARCHS4 Coexpression,389;Enrichr Queries,856;ReMap ChIP-seq,244;GTEx Coexpression,871	GNPDA1,TPM4,IPO5
531	PBX1	590.3	Literature ChIP-seq,132;ARCHS4 Coexpression,741;Enrichr Queries,325;GTEx Coexpression,1163	ITIH5,PRNP,CD9,CP
532	TCF23	591.3	ARCHS4 Coexpression,1525;Enrichr Queries,116;GTEx Coexpression,133	ITIH5,PRNP,PTK7,CP
533	PLAGL2	591.3	ARCHS4 Coexpression,410;Enrichr Queries,674;GTEx Coexpression,690	PRNP,GNPDA1,SF3B3
534	CREBZF	591.7	ARCHS4 Coexpression,395;Enrichr Queries,681;GTEx Coexpression,699	PRNP,GNPDA1,SF3B3
535	ZNF736	592	ARCHS4 Coexpression,996;GTEx Coexpression,188	TPP2
536	ZFP30	592	ARCHS4 Coexpression,542;Enrichr Queries,487;GTEx Coexpression,747	PRNP,GNPDA1
537	GSX2	592.7	ARCHS4 Coexpression,325;Enrichr Queries,1378;GTEx Coexpression,75	BCAN,METRN
538	ZNF16	593	ARCHS4 Coexpression,1010;Enrichr Queries,43;GTEx Coexpression,726	PRNP,GNPDA1,ASS1,FTL
539	ZNF143	594.4	ARCHS4 Coexpression,1483;ENCODE ChIP-seq,59;Enrichr Queries,374;ReMap ChIP-seq,101;GTEx Coexpression,955	TRAPPC3,BCAN,PRNP,GNPDA1,SF3B3,METRN,VASN,FTL
540	PRDM2	595.7	ARCHS4 Coexpression,666;Enrichr Queries,608;GTEx Coexpression,513	PRNP,GNPDA1
541	ZNF296	596.3	ARCHS4 Coexpression,668;Enrichr Queries,40;GTEx Coexpression,1081	PRNP,GNPDA1,CD9,ASS1
542	ZNF260	596.3	ARCHS4 Coexpression,1440;Enrichr Queries,180;GTEx Coexpression,169	PRNP,GNPDA1,IDH1,SEPT2
543	MECP2	597.3	ARCHS4 Coexpression,264;Enrichr Queries,616;GTEx Coexpression,912	PRNP,GNPDA1,IDH1
544	ZNF117	597.7	ARCHS4 Coexpression,401;Enrichr Queries,1343;GTEx Coexpression,49	ITIH5,IDH1
545	HOXB4	598.8	Literature ChIP-seq,13;ARCHS4 Coexpression,607;Enrichr Queries,961;GTEx Coexpression,814	CS,TRAPPC3,VCP,IDH1,RACK1,TPP2,NID1
546	ZNF561	599.7	ARCHS4 Coexpression,1264;Enrichr Queries,302;GTEx Coexpression,233	SF3B3,GNPDA1,TPM4
547	RFX2	599.8	ARCHS4 Coexpression,657;Enrichr Queries,186;ReMap ChIP-seq,126;GTEx Coexpression,1430	PRNP,METRN,CD9,NID1,NBL1,ASS1
548	ZNF227	600	ARCHS4 Coexpression,238;Enrichr Queries,253;GTEx Coexpression,1309	PRNP,GNPDA1,NBL1
549	ARNTL2	600.3	ARCHS4 Coexpression,415;Enrichr Queries,939;GTEx Coexpression,447	PRNP,SF3B3,TPM4
550	CSRNP2	601.5	ARCHS4 Coexpression,533;GTEx Coexpression,670
551	SIX5	601.6	ARCHS4 Coexpression,450;ENCODE ChIP-seq,85;Enrichr Queries,852;ReMap ChIP-seq,147;GTEx Coexpression,1474	PRNP,TRAPPC3,METRN,PTK7,RACK1,FTL
552	ZNF304	602	ARCHS4 Coexpression,906;Enrichr Queries,305;GTEx Coexpression,595	PRNP,GNPDA1
553	TSHZ2	603	ARCHS4 Coexpression,352;Enrichr Queries,1241;GTEx Coexpression,216	ITIH5
554	ZNF358	603	ARCHS4 Coexpression,1526;Enrichr Queries,139;GTEx Coexpression,144	PRNP,SF3B3,GNPDA1,FTL
555	BATF	603.2	ARCHS4 Coexpression,746;ENCODE ChIP-seq,94;Enrichr Queries,1059;ReMap ChIP-seq,279;GTEx Coexpression,838	C1QB,PRNP
556	CENPS	603.5	ARCHS4 Coexpression,583;GTEx Coexpression,624
557	BNC1	603.7	ARCHS4 Coexpression,201;Enrichr Queries,815;GTEx Coexpression,795	PRNP,TPM4,PTK7
558	BATF3	604.7	ARCHS4 Coexpression,606;Enrichr Queries,515;GTEx Coexpression,693	C1QB,PRNP
559	ZHX2	606.3	ARCHS4 Coexpression,1002;Enrichr Queries,648;ReMap ChIP-seq,35;GTEx Coexpression,740	PRNP,METRN,RACK1,CD9,GAPDH,ITPA,FTL
560	TFDP2	606.7	ARCHS4 Coexpression,1252;Enrichr Queries,429;GTEx Coexpression,139	PRNP,GNPDA1,IPO5
561	PDX1	607.2	Literature ChIP-seq,8;ARCHS4 Coexpression,617;Enrichr Queries,1385;ReMap ChIP-seq,274;GTEx Coexpression,752	CS,TRAPPC3,IDH1,TPP2
562	ZNF696	607.7	ARCHS4 Coexpression,479;Enrichr Queries,234;GTEx Coexpression,1110	PRNP,GNPDA1,TPM4,METRN
563	CREB1	607.8	Literature ChIP-seq,62;ARCHS4 Coexpression,1480;ENCODE ChIP-seq,97;Enrichr Queries,486;ReMap ChIP-seq,64;GTEx Coexpression,1458	PRNP,VCP,GNPDA1,TPM4,METRN,C1QTNF5,RACK1,TPP2,GAPDH,FTL
564	NEUROD1	608.3	ARCHS4 Coexpression,961;Enrichr Queries,811;ReMap ChIP-seq,53;GTEx Coexpression,608	TRAPPC3,PRNP,METRN,C1QTNF5,RACK1,FTL
565	POU3F2	608.8	Literature ChIP-seq,135;ARCHS4 Coexpression,999;Enrichr Queries,1282;GTEx Coexpression,19	BCAN,METRN,CP
566	CREM	608.8	Literature ChIP-seq,134;ARCHS4 Coexpression,502;Enrichr Queries,810;ReMap ChIP-seq,146;GTEx Coexpression,1452	C1QB,PRNP,VCP,TPM4,METRN,C1QTNF5,TPP2,GAPDH,FTL,IPO5
567	JUNB	609	ARCHS4 Coexpression,1165;Enrichr Queries,176;ReMap ChIP-seq,138;GTEx Coexpression,957	PRNP,TPM4,METRN,CD9,GAPDH,FTL
568	TIGD2	609	ARCHS4 Coexpression,1222;Enrichr Queries,54;GTEx Coexpression,551	PRNP,GNPDA1,IDH1,CD9
569	ZNF565	609.7	ARCHS4 Coexpression,1091;Enrichr Queries,391;GTEx Coexpression,347	PRNP,GNPDA1,IPO5
570	NR3C2	610	ARCHS4 Coexpression,570;Enrichr Queries,757;GTEx Coexpression,503	PRNP
571	HSFY2	610	ARCHS4 Coexpression,552;GTEx Coexpression,668
572	CPEB1	610	ARCHS4 Coexpression,679;GTEx Coexpression,541
573	ZNF302	610.3	ARCHS4 Coexpression,861;Enrichr Queries,351;GTEx Coexpression,619	PRNP,GNPDA1
574	IRF8	610.5	Literature ChIP-seq,108;ARCHS4 Coexpression,827;Enrichr Queries,764;GTEx Coexpression,743	C1QB,ASS1
575	FOXS1	610.7	ARCHS4 Coexpression,9;Enrichr Queries,268;GTEx Coexpression,1555	ITIH5,TPM4,PTK7,C1QTNF5,NID1,VASN
576	EGR1	611.7	Literature ChIP-seq,53;ARCHS4 Coexpression,1310;ENCODE ChIP-seq,74;Enrichr Queries,414;ReMap ChIP-seq,254;GTEx Coexpression,1565	PRNP,TRAPPC3,TPM4,METRN,IDH1,VASN,ASS1,BCAN,PTK7,RACK1,CD9,NBL1,GAPDH,ITPA
577	ZNF549	612.7	ARCHS4 Coexpression,1037;Enrichr Queries,96;GTEx Coexpression,705	ITIH5,PRNP,FTL
578	FOXA3	613.3	ARCHS4 Coexpression,438;Enrichr Queries,623;GTEx Coexpression,779	PRNP,CP,ASS1
579	SATB1	613.5	ARCHS4 Coexpression,691;Enrichr Queries,622;ReMap ChIP-seq,67;GTEx Coexpression,1074	CS,PRNP,GNPDA1,C1QTNF5,NBL1,GAPDH
580	CHCHD3	613.5	ARCHS4 Coexpression,864;GTEx Coexpression,363	CS
581	NEUROG2	613.7	ARCHS4 Coexpression,100;Enrichr Queries,1345;GTEx Coexpression,396	PTK7,GAPDH,ASS1
582	PURA	614	ARCHS4 Coexpression,530;GTEx Coexpression,698
583	ZNF18	615.7	ARCHS4 Coexpression,295;Enrichr Queries,508;GTEx Coexpression,1044	PRNP,GNPDA1,TPM4
584	E2F6	615.8	ARCHS4 Coexpression,1281;ENCODE ChIP-seq,68;Enrichr Queries,157;ReMap ChIP-seq,60;GTEx Coexpression,1513	PRNP,GNPDA1,METRN,C1QTNF5,RACK1,CD9,TPP2,NID1,GAPDH,SEPT2,FTL
585	ZNF75D	616	ARCHS4 Coexpression,1289;Enrichr Queries,261;GTEx Coexpression,298	PRNP,GNPDA1,IDH1
586	MYOD1	616.2	ARCHS4 Coexpression,380;ENCODE ChIP-seq,13;Enrichr Queries,1255;ReMap ChIP-seq,82;GTEx Coexpression,1351	TRAPPC3,BCAN,TPM4,METRN,CD9,VASN,ASS1
587	NR2F1	616.3	ARCHS4 Coexpression,1180;Enrichr Queries,834;ReMap ChIP-seq,222;GTEx Coexpression,229	PRNP,METRN,ASS1
588	ZHX1	617	ARCHS4 Coexpression,596;Enrichr Queries,584;ReMap ChIP-seq,26;GTEx Coexpression,1262	BCAN,PRNP,GNPDA1,TPM4,METRN,RACK1,ASS1,FTL
589	ZNF384	617	ARCHS4 Coexpression,1398;ENCODE ChIP-seq,84;Enrichr Queries,81;ReMap ChIP-seq,157;GTEx Coexpression,1365	CS,PRNP,VCP,GNPDA1,SF3B3,TPM4,CD9,TPP2,GAPDH,FTL
590	VAX1	617.3	ARCHS4 Coexpression,437;Enrichr Queries,1374;GTEx Coexpression,41	BCAN,METRN,RACK1
591	ZNF580	617.3	ARCHS4 Coexpression,303;Enrichr Queries,51;GTEx Coexpression,1498	PRNP,GNPDA1,METRN,ASS1,FTL
592	THAP11	617.8	Literature ChIP-seq,118;ARCHS4 Coexpression,1593;Enrichr Queries,91;ReMap ChIP-seq,179;GTEx Coexpression,1108	CS,TRAPPC3,PRNP,GNPDA1,RACK1,GAPDH
593	ZBTB24	618.3	ARCHS4 Coexpression,225;Enrichr Queries,388;GTEx Coexpression,1242	PRNP,GNPDA1,TPP2
594	HOXA3	618.3	ARCHS4 Coexpression,803;Enrichr Queries,776;GTEx Coexpression,276	PRNP,NBL1
595	TET3	618.3	ARCHS4 Coexpression,578;ReMap ChIP-seq,296;GTEx Coexpression,981
596	BHLHA15	618.5	ARCHS4 Coexpression,553;GTEx Coexpression,684
597	ZNF699	619.7	ARCHS4 Coexpression,818;Enrichr Queries,836;GTEx Coexpression,205	PRNP,TPM4
598	ZFP64	620	ARCHS4 Coexpression,1518;Enrichr Queries,83;GTEx Coexpression,259	PRNP,SF3B3,GNPDA1,CD9,ASS1
599	ZNF138	620.3	ARCHS4 Coexpression,265;Enrichr Queries,831;GTEx Coexpression,765	GNPDA1,IDH1
600	NFATC3	620.7	ARCHS4 Coexpression,1056;Enrichr Queries,579;GTEx Coexpression,227	PRNP,GNPDA1,TPP2
601	HOXC4	621	ARCHS4 Coexpression,642;Enrichr Queries,1195;GTEx Coexpression,26	TPM4,VASN
602	SP100	621	ARCHS4 Coexpression,315;Enrichr Queries,973;GTEx Coexpression,575	PRNP,IPO5
603	ARID5A	622.5	ARCHS4 Coexpression,658;GTEx Coexpression,587
604	ZNF724	622.5	ARCHS4 Coexpression,858;GTEx Coexpression,387	GAPDH
605	SOX1	623	ARCHS4 Coexpression,178;Enrichr Queries,1384;GTEx Coexpression,307	BCAN,METRN,RACK1
606	PKNOX1	623	ARCHS4 Coexpression,1025;Enrichr Queries,199;ReMap ChIP-seq,252;GTEx Coexpression,1016	PRNP,GNPDA1,C1QTNF5,CD9
607	TFEB	624	Literature ChIP-seq,37;ARCHS4 Coexpression,975;Enrichr Queries,561;GTEx Coexpression,923	CS,PRNP,TRAPPC3,GNPDA1,CD9
608	ATOH8	624	ARCHS4 Coexpression,24;Enrichr Queries,846;GTEx Coexpression,1002	TPM4,NID1,NBL1,VASN
609	ZNF677	624.7	ARCHS4 Coexpression,571;Enrichr Queries,1137;GTEx Coexpression,166	IPO5
610	ZNF341	625.3	ARCHS4 Coexpression,413;Enrichr Queries,715;GTEx Coexpression,748	PRNP,GNPDA1,SEPT2
611	WT1	625.8	Literature ChIP-seq,17;ARCHS4 Coexpression,1316;Enrichr Queries,874;GTEx Coexpression,296	PRNP,SF3B3,TPM4,PTK7,NID1,NBL1,VASN
612	ESRRG	626	ARCHS4 Coexpression,594;Enrichr Queries,1106;GTEx Coexpression,178	CS
613	ZNF764	628	ARCHS4 Coexpression,387;Enrichr Queries,864;GTEx Coexpression,633	GNPDA1,TPM4
614	MTF2	628.3	Literature ChIP-seq,126;ARCHS4 Coexpression,1490;GTEx Coexpression,269	BCAN,TPP2,NBL1,ASS1
615	MTF1	629.5	ARCHS4 Coexpression,755;GTEx Coexpression,504
616	ZNF229	631	ARCHS4 Coexpression,233;Enrichr Queries,1029	NID1,SEPT2
617	NR1I2	631.5	Literature ChIP-seq,119;ARCHS4 Coexpression,1007;Enrichr Queries,532;GTEx Coexpression,868	PRNP,CP
618	ZNF213	631.7	ARCHS4 Coexpression,555;Enrichr Queries,594;GTEx Coexpression,746	PRNP,GNPDA1
619	ZNF416	632.7	ARCHS4 Coexpression,1260;Enrichr Queries,410;GTEx Coexpression,228	PRNP,SF3B3,GNPDA1
620	ZNF678	633	ARCHS4 Coexpression,262;Enrichr Queries,1034;GTEx Coexpression,603	GNPDA1,IPO5
621	ZNF597	634	ARCHS4 Coexpression,1313;Enrichr Queries,98;GTEx Coexpression,491	PRNP,GNPDA1,VASN
622	ZNF30	634	ARCHS4 Coexpression,320;Enrichr Queries,701;GTEx Coexpression,881	PRNP,GNPDA1,IDH1
623	ZNF408	634.7	ARCHS4 Coexpression,431;Enrichr Queries,67;GTEx Coexpression,1406	PRNP,GNPDA1,METRN,GAPDH,ITPA
624	ERF	636	ARCHS4 Coexpression,898;Enrichr Queries,493;GTEx Coexpression,517	PRNP,GAPDH
625	JRKL	636	ARCHS4 Coexpression,828;Enrichr Queries,1052;GTEx Coexpression,28	PRNP,TPP2,IPO5
626	ZBTB7A	636.2	ARCHS4 Coexpression,1444;ENCODE ChIP-seq,16;Enrichr Queries,524;ReMap ChIP-seq,223;GTEx Coexpression,974	PRNP,TRAPPC3,GNPDA1,METRN,PTK7,NID1,VASN,ITPA,FTL
627	ZNF562	636.7	ARCHS4 Coexpression,1173;Enrichr Queries,84;GTEx Coexpression,653	PRNP,SF3B3,GNPDA1,TPM4
628	ZNF280A	637.3	ARCHS4 Coexpression,1053;Enrichr Queries,803;GTEx Coexpression,56	GNPDA1,IDH1
629	ZXDC	638	ARCHS4 Coexpression,1031;Enrichr Queries,595;GTEx Coexpression,288	PRNP,GNPDA1
630	GCM1	638.3	ARCHS4 Coexpression,598;Enrichr Queries,744;GTEx Coexpression,573	PRNP
631	ATF6	638.3	ARCHS4 Coexpression,628;Enrichr Queries,698;GTEx Coexpression,589	PRNP,GNPDA1
632	OSR1	638.5	ARCHS4 Coexpression,3;GTEx Coexpression,1274	TPM4,PTK7,NID1,NBL1,VASN
633	ZFX	639	Literature ChIP-seq,41;ARCHS4 Coexpression,1610;Enrichr Queries,669;ReMap ChIP-seq,81;GTEx Coexpression,794	TRAPPC3,PRNP,VCP,GNPDA1,SF3B3,TPM4,PTK7,RACK1,TPP2,GAPDH
634	KLF13	639.3	ARCHS4 Coexpression,1086;Enrichr Queries,597;ReMap ChIP-seq,72;GTEx Coexpression,802	CS,PRNP,METRN,RACK1,CD9,GAPDH
635	NFKB1	639.5	ARCHS4 Coexpression,980;Enrichr Queries,570;ReMap ChIP-seq,103;GTEx Coexpression,905	PRNP,METRN,RACK1,GAPDH,FTL
636	HOXC13	639.7	ARCHS4 Coexpression,186;Enrichr Queries,1264;GTEx Coexpression,469	VCP,SF3B3
637	REL	639.7	ARCHS4 Coexpression,350;Enrichr Queries,1050;GTEx Coexpression,519	C1QB,PRNP
638	ZNF749	641.7	ARCHS4 Coexpression,282;Enrichr Queries,513;GTEx Coexpression,1130	GNPDA1,ITPA,IPO5
639	ZNF614	642	ARCHS4 Coexpression,79;GTEx Coexpression,1205	IDH1,NBL1
640	ZNF101	643.3	ARCHS4 Coexpression,1128;Enrichr Queries,239;GTEx Coexpression,563	PRNP,GNPDA1
641	THYN1	643.5	ARCHS4 Coexpression,936;GTEx Coexpression,351	PRNP
642	ZNF648	643.7	ARCHS4 Coexpression,300;Enrichr Queries,1144;GTEx Coexpression,487	CP
643	ZNF776	644.7	ARCHS4 Coexpression,521;Enrichr Queries,428;GTEx Coexpression,985	PRNP,GNPDA1
644	DUXA	645	ARCHS4 Coexpression,1337;Enrichr Queries,464;GTEx Coexpression,134	ITIH5,GNPDA1,C1QTNF5
645	RREB1	645.7	ARCHS4 Coexpression,409;Enrichr Queries,1104;GTEx Coexpression,424	PRNP,GAPDH
646	ZNF609	647.7	ARCHS4 Coexpression,567;Enrichr Queries,1060;GTEx Coexpression,316	GNPDA1,IPO5
647	ZNF394	648.7	ARCHS4 Coexpression,319;Enrichr Queries,709;GTEx Coexpression,918	PRNP,GNPDA1,IPO5
648	ZNF462	650	ARCHS4 Coexpression,291;Enrichr Queries,941;GTEx Coexpression,718	PRNP,BCAN
649	DRAP1	650.3	ARCHS4 Coexpression,714;Enrichr Queries,50;GTEx Coexpression,1187	PRNP,GNPDA1,RACK1,GAPDH
650	PBX2	650.5	ARCHS4 Coexpression,749;Enrichr Queries,578;ReMap ChIP-seq,172;GTEx Coexpression,1103	TRAPPC3,PRNP,GNPDA1,C1QTNF5,FTL
651	ZNF705E	651	ARCHS4 Coexpression,930;GTEx Coexpression,372	RACK1
652	ZBTB7B	652.7	ARCHS4 Coexpression,924;Enrichr Queries,231;GTEx Coexpression,803	PRNP,GNPDA1,CD9
653	ZSCAN22	653	ARCHS4 Coexpression,1240;Enrichr Queries,408;GTEx Coexpression,311	PRNP,SF3B3,GNPDA1
654	ZSCAN29	653	ARCHS4 Coexpression,1142;Enrichr Queries,691;GTEx Coexpression,126	PRNP,GNPDA1,TPP2,IPO5
655	GSX1	654.7	ARCHS4 Coexpression,40;Enrichr Queries,721;GTEx Coexpression,1203	BCAN,GNPDA1,METRN
656	GATAD2A	655.7	ARCHS4 Coexpression,517;Enrichr Queries,75;GTEx Coexpression,1375	PRNP,SF3B3,GNPDA1,GAPDH
657	ZNF75A	656	ARCHS4 Coexpression,379;Enrichr Queries,379;GTEx Coexpression,1210	PRNP,GNPDA1,RACK1
658	ATF7	656.3	ARCHS4 Coexpression,118;Enrichr Queries,1038;ReMap ChIP-seq,141;GTEx Coexpression,1328	CS,PRNP,C1QTNF5,RACK1,NID1,FTL
659	ZNF551	656.3	ARCHS4 Coexpression,335;Enrichr Queries,344;GTEx Coexpression,1290	PRNP,GNPDA1,NBL1
660	MAFG	657.3	ARCHS4 Coexpression,1008;Enrichr Queries,19;ReMap ChIP-seq,203;GTEx Coexpression,1399	PRNP,GNPDA1,CD9,GAPDH,FTL
661	TEF	657.3	ARCHS4 Coexpression,1461;Enrichr Queries,132;GTEx Coexpression,379	PRNP,GNPDA1,CD9
662	FOXK1	658.8	ARCHS4 Coexpression,1032;Enrichr Queries,1056;ReMap ChIP-seq,132;GTEx Coexpression,415	CS,GNPDA1,C1QTNF5,ITPA
663	THAP5	659	ARCHS4 Coexpression,1238;Enrichr Queries,251;GTEx Coexpression,488	PRNP,GNPDA1
664	ZNF14	659	ARCHS4 Coexpression,292;Enrichr Queries,247;GTEx Coexpression,1438	PRNP,GNPDA1,TPM4
665	PAX8	659.3	ARCHS4 Coexpression,1127;Enrichr Queries,624;ReMap ChIP-seq,40;GTEx Coexpression,846	ITIH5,BCAN,PRNP,SF3B3,GNPDA1,TPM4,ASS1
666	ARNTL	660	ARCHS4 Coexpression,1051;Enrichr Queries,110;ReMap ChIP-seq,266;GTEx Coexpression,1213	PRNP,GNPDA1,CD9,NID1
667	ZBTB9	660	ARCHS4 Coexpression,46;Enrichr Queries,418;GTEx Coexpression,1516	PRNP,VCP,GNPDA1,GAPDH,IPO5
668	RAX	660.3	ARCHS4 Coexpression,274;Enrichr Queries,1380;GTEx Coexpression,327	METRN,CP
669	OVOL3	661	ARCHS4 Coexpression,302;GTEx Coexpression,1020	BCAN
670	HIVEP1	662.7	ARCHS4 Coexpression,1220;Enrichr Queries,447;GTEx Coexpression,321	PRNP,SF3B3,GNPDA1
671	TBX5	662.8	Literature ChIP-seq,73;ARCHS4 Coexpression,85;Enrichr Queries,1166;GTEx Coexpression,1327	CS,TPP2,NID1,NBL1,VASN,ITPA
672	ZNF43	663	ARCHS4 Coexpression,1453;Enrichr Queries,259;GTEx Coexpression,277	PRNP,GNPDA1,TPP2
673	ZNF746	663	ARCHS4 Coexpression,554;Enrichr Queries,362;GTEx Coexpression,1073	PRNP,GNPDA1
674	EVX1	663	ARCHS4 Coexpression,562;Enrichr Queries,1402;GTEx Coexpression,25	IDH1,NBL1
675	IKZF2	663	ARCHS4 Coexpression,582;Enrichr Queries,1061;GTEx Coexpression,346	PRNP,GAPDH
676	ZNF655	663.7	ARCHS4 Coexpression,343;Enrichr Queries,373;GTEx Coexpression,1275	PRNP,GNPDA1,TPP2
677	HLX	665.7	ARCHS4 Coexpression,918;Enrichr Queries,439;GTEx Coexpression,640	C1QB,NID1
678	GFI1B	666.6	Literature ChIP-seq,124;ARCHS4 Coexpression,1479;Enrichr Queries,1057;ReMap ChIP-seq,24;GTEx Coexpression,649	TRAPPC3,TPM4,METRN,C1QTNF5,RACK1,CD9,TPP2,GAPDH,FTL
679	HES3	667.3	ARCHS4 Coexpression,143;Enrichr Queries,1245;GTEx Coexpression,614	PTK7,IPO5
680	HIVEP2	668	ARCHS4 Coexpression,1178;Enrichr Queries,381;GTEx Coexpression,445	PRNP,GNPDA1
681	GSC	669	ARCHS4 Coexpression,364;Enrichr Queries,1372;GTEx Coexpression,271	ITIH5,IDH1
682	WIZ	670	ARCHS4 Coexpression,1215;Enrichr Queries,558;GTEx Coexpression,237	PRNP,GNPDA1,IPO5
683	ZNF641	670.7	ARCHS4 Coexpression,611;Enrichr Queries,269;GTEx Coexpression,1132	PRNP,GNPDA1
684	ZNF41	671.3	ARCHS4 Coexpression,722;Enrichr Queries,993;GTEx Coexpression,299	CS,PRNP
685	IRF2	672.8	ARCHS4 Coexpression,963;Enrichr Queries,577;ReMap ChIP-seq,100;GTEx Coexpression,1051	TRAPPC3,PRNP,METRN,RACK1,CD9,FTL
686	ZNF560	673	ARCHS4 Coexpression,112;Enrichr Queries,1139;GTEx Coexpression,768	IDH1,IPO5
687	ZNF599	673.7	ARCHS4 Coexpression,823;Enrichr Queries,1013;GTEx Coexpression,185	GNPDA1,IPO5
688	CREB5	673.7	ARCHS4 Coexpression,632;Enrichr Queries,785;GTEx Coexpression,604	PRNP
689	ZBTB40	673.7	ARCHS4 Coexpression,786;Enrichr Queries,442;GTEx Coexpression,793	PRNP,GNPDA1
690	ZNF784	674	ARCHS4 Coexpression,1286;Enrichr Queries,94;GTEx Coexpression,642	PRNP,GNPDA1,METRN
691	PGR	674	ARCHS4 Coexpression,1118;Enrichr Queries,1208;ReMap ChIP-seq,161;GTEx Coexpression,209	PTK7,METRN,RACK1,CD9
692	ZNF19	675.3	ARCHS4 Coexpression,1065;Enrichr Queries,375;GTEx Coexpression,586	PRNP,GNPDA1
693	MBNL2	676.7	ARCHS4 Coexpression,430;Enrichr Queries,128;GTEx Coexpression,1472	PRNP,GNPDA1,CD9
694	PAX1	677	ARCHS4 Coexpression,318;Enrichr Queries,1379;GTEx Coexpression,334	CD9,NBL1
695	ZNF891	677	ARCHS4 Coexpression,1227;GTEx Coexpression,127	TPP2,IPO5
696	ZFAT	677.3	ARCHS4 Coexpression,734;Enrichr Queries,1041;GTEx Coexpression,257	GNPDA1,GAPDH
697	ZNF675	677.7	ARCHS4 Coexpression,1100;Enrichr Queries,661;GTEx Coexpression,272	SF3B3,GNPDA1,ASS1
698	GLYR1	678.3	ARCHS4 Coexpression,1066;ReMap ChIP-seq,128;GTEx Coexpression,841	SF3B3,GAPDH,SEPT2
699	ZNF592	679.3	ARCHS4 Coexpression,637;Enrichr Queries,627;ReMap ChIP-seq,180;GTEx Coexpression,1273	PRNP,GNPDA1,METRN
700	HMGN3	679.5	ARCHS4 Coexpression,977;ENCODE ChIP-seq,109;ReMap ChIP-seq,201;GTEx Coexpression,1431	METRN,VASN
701	ZNF805	679.7	ARCHS4 Coexpression,791;Enrichr Queries,420;GTEx Coexpression,828	PRNP,GNPDA1
702	STAT5B	680.5	ARCHS4 Coexpression,1361;Enrichr Queries,228;ReMap ChIP-seq,241;GTEx Coexpression,892	PRNP,VCP,GNPDA1,RACK1,GAPDH
703	ELF4	681.3	ARCHS4 Coexpression,869;Enrichr Queries,192;GTEx Coexpression,983	PRNP,TPM4,CD9
704	MYSM1	681.3	ARCHS4 Coexpression,340;Enrichr Queries,946;GTEx Coexpression,758	GNPDA1,IPO5
705	TBX2	682.3	ARCHS4 Coexpression,832;Enrichr Queries,933;GTEx Coexpression,282	C1QTNF5,NID1
706	EBF3	682.3	ARCHS4 Coexpression,712;Enrichr Queries,1237;GTEx Coexpression,98	ITIH5,C1QTNF5
707	PRDM8	682.7	ARCHS4 Coexpression,1077;Enrichr Queries,839;GTEx Coexpression,132	PRNP,NBL1
708	MYT1	683.3	ARCHS4 Coexpression,338;Enrichr Queries,1091;GTEx Coexpression,621	BCAN
709	ZNF483	683.7	ARCHS4 Coexpression,665;Enrichr Queries,1010;GTEx Coexpression,376	GNPDA1,ITPA
710	FOXJ2	684	ARCHS4 Coexpression,1335;Enrichr Queries,227;ReMap ChIP-seq,247;GTEx Coexpression,927	PRNP,GNPDA1,C1QTNF5,CD9
711	ZNF133	684	ARCHS4 Coexpression,391;Enrichr Queries,172;GTEx Coexpression,1489	PRNP,GNPDA1,TPM4,ASS1
712	LIN28B	684.7	ARCHS4 Coexpression,135;Enrichr Queries,828;GTEx Coexpression,1091	GNPDA1,IDH1,IPO5
713	CRX	685	Literature ChIP-seq,141;ARCHS4 Coexpression,1498;Enrichr Queries,282;GTEx Coexpression,819	GNPDA1,CP
714	ZNF251	686	ARCHS4 Coexpression,516;Enrichr Queries,164;GTEx Coexpression,1378	PRNP,GNPDA1,ASS1
715	POU4F3	686.7	ARCHS4 Coexpression,475;Enrichr Queries,1377;GTEx Coexpression,208	PTK7,VASN
716	NR1H2	686.8	ARCHS4 Coexpression,1075;Enrichr Queries,221;ReMap ChIP-seq,74;GTEx Coexpression,1377	PRNP,GNPDA1,METRN,RACK1,GAPDH,FTL
717	KMT2B	687	ARCHS4 Coexpression,1250;ReMap ChIP-seq,124	VCP,SF3B3,RACK1
718	CEBPE	688	ARCHS4 Coexpression,901;Enrichr Queries,686;GTEx Coexpression,477	C1QB,CD9
719	ZNF529	688	ARCHS4 Coexpression,1157;Enrichr Queries,646;GTEx Coexpression,261	PRNP,GNPDA1
720	VSX1	689	ARCHS4 Coexpression,844;Enrichr Queries,741;GTEx Coexpression,482	BCAN
721	ZNF497	690	ARCHS4 Coexpression,548;Enrichr Queries,297;GTEx Coexpression,1225	GNPDA1,ASS1
722	LEUTX	690.3	ARCHS4 Coexpression,1372;Enrichr Queries,413;GTEx Coexpression,286	PRNP,GNPDA1,GAPDH
723	ADNP2	691	ARCHS4 Coexpression,155;Enrichr Queries,586;GTEx Coexpression,1332	PRNP,GNPDA1,SF3B3,IPO5
724	ZBTB2	692.7	ARCHS4 Coexpression,1084;Enrichr Queries,533;GTEx Coexpression,461	PRNP,GNPDA1
725	NFKB2	692.8	ARCHS4 Coexpression,912;Enrichr Queries,913;ReMap ChIP-seq,221;GTEx Coexpression,725	TRAPPC3,PRNP,NBL1
726	RBPJ	693.4	Literature ChIP-seq,127;ARCHS4 Coexpression,1512;Enrichr Queries,66;ReMap ChIP-seq,238;GTEx Coexpression,1524	PRNP,GNPDA1,RACK1,CD9,GAPDH,FTL
727	ZNF554	694	ARCHS4 Coexpression,1094;Enrichr Queries,212;GTEx Coexpression,776	PRNP,GNPDA1,ASS1
728	CLOCK	695.2	Literature ChIP-seq,145;ARCHS4 Coexpression,1073;Enrichr Queries,703;ReMap ChIP-seq,38;GTEx Coexpression,1517	C1QB,PRNP,VCP,GNPDA1,PTK7,CD9,SEPT2
729	ZNF280C	697.3	ARCHS4 Coexpression,1489;Enrichr Queries,557;GTEx Coexpression,46	PRNP,GNPDA1,TPP2,IPO5
730	CAMTA1	697.7	ARCHS4 Coexpression,1062;Enrichr Queries,592;GTEx Coexpression,439	PRNP,GNPDA1
731	ZNF569	699	ARCHS4 Coexpression,1460;Enrichr Queries,327;GTEx Coexpression,310	PRNP,GNPDA1,IPO5
732	ZNF350	699.3	ARCHS4 Coexpression,973;Enrichr Queries,277;GTEx Coexpression,848	PRNP,GNPDA1
733	TSHZ1	699.3	ARCHS4 Coexpression,1584;Enrichr Queries,403;GTEx Coexpression,111	PRNP,GNPDA1,ITPA
734	ISX	699.3	ARCHS4 Coexpression,498;Enrichr Queries,1099;GTEx Coexpression,501	NBL1
735	RXRG	700	ARCHS4 Coexpression,888;Enrichr Queries,389;GTEx Coexpression,823	ITIH5,PRNP
736	SETDB2	700.3	ARCHS4 Coexpression,1258;Enrichr Queries,689;GTEx Coexpression,154	PRNP,GNPDA1,TPP2
737	RBPJL	700.3	ARCHS4 Coexpression,1380;Enrichr Queries,101;GTEx Coexpression,620	PRNP,BCAN,CP
738	PHOX2A	701	ARCHS4 Coexpression,579;Enrichr Queries,1349;GTEx Coexpression,175	IDH1
739	ZBTB45	701.3	ARCHS4 Coexpression,782;Enrichr Queries,183;GTEx Coexpression,1139	PRNP,GNPDA1,GAPDH
740	TIGD5	702	ARCHS4 Coexpression,287;Enrichr Queries,589;GTEx Coexpression,1230	PRNP,METRN
741	ONECUT1	703.5	ARCHS4 Coexpression,441;Enrichr Queries,1271;ReMap ChIP-seq,239;GTEx Coexpression,863	CP,SEPT2
742	KLF10	703.7	ARCHS4 Coexpression,1050;Enrichr Queries,71;GTEx Coexpression,990	PRNP,GNPDA1,CD9,GAPDH
743	ZIK1	704	ARCHS4 Coexpression,248;Enrichr Queries,1228;GTEx Coexpression,636	IDH1
744	SNAI3	704.3	ARCHS4 Coexpression,537;Enrichr Queries,942;GTEx Coexpression,634	PRNP
745	GCM2	705	ARCHS4 Coexpression,560;Enrichr Queries,1337;GTEx Coexpression,218	CD9
746	AR	705	Literature ChIP-seq,82;ARCHS4 Coexpression,1497;Enrichr Queries,278;ReMap ChIP-seq,215;GTEx Coexpression,1453	PRNP,METRN,CD9,CP
747	HOXC9	705	Literature ChIP-seq,77;ARCHS4 Coexpression,621;Enrichr Queries,1209;GTEx Coexpression,913	CS,VCP,RACK1,FTL
748	HOXC10	705	ARCHS4 Coexpression,197;Enrichr Queries,1224;GTEx Coexpression,694	CS,ASS1
749	ZNF26	705	ARCHS4 Coexpression,1124;Enrichr Queries,346;GTEx Coexpression,645	PRNP,GNPDA1
750	THAP12	706	ARCHS4 Coexpression,342;GTEx Coexpression,1070	IPO5
751	ZKSCAN5	706.7	ARCHS4 Coexpression,1557;Enrichr Queries,314;GTEx Coexpression,249	PRNP,GNPDA1,CD9
752	BCL11A	707.2	ARCHS4 Coexpression,1299;ENCODE ChIP-seq,112;Enrichr Queries,1155;ReMap ChIP-seq,229;GTEx Coexpression,741	TRAPPC3,METRN
753	PHF21A	707.3	ARCHS4 Coexpression,893;Enrichr Queries,635;GTEx Coexpression,594	PRNP,GNPDA1
754	NR1D2	707.7	ARCHS4 Coexpression,1011;Enrichr Queries,120;GTEx Coexpression,992	PRNP,GNPDA1,CD9
755	EEA1	707.7	ARCHS4 Coexpression,1104;Enrichr Queries,631;GTEx Coexpression,388	PRNP,GNPDA1,TPM4
756	ASH1L	708	ARCHS4 Coexpression,543;Enrichr Queries,1046;GTEx Coexpression,535	GNPDA1
757	SOX15	708.3	ARCHS4 Coexpression,954;Enrichr Queries,159;GTEx Coexpression,1012	PRNP,CD9,ASS1
758	TP73	708.7	ARCHS4 Coexpression,667;Enrichr Queries,1217;GTEx Coexpression,242	SF3B3
759	PRDM13	709	ARCHS4 Coexpression,407;Enrichr Queries,1286;GTEx Coexpression,434	RACK1,GAPDH
760	ZNF680	709	ARCHS4 Coexpression,1492;Enrichr Queries,547;GTEx Coexpression,88	BCAN,PRNP,GNPDA1,METRN
761	ZNF417	709.3	ARCHS4 Coexpression,612;Enrichr Queries,976;GTEx Coexpression,540	GNPDA1
762	NKX26	709.5	ARCHS4 Coexpression,90;GTEx Coexpression,1329	PTK7,VASN
763	POU4F1	710.3	ARCHS4 Coexpression,587;Enrichr Queries,1274;GTEx Coexpression,270	GAPDH
764	SP6	710.3	ARCHS4 Coexpression,341;Enrichr Queries,920;GTEx Coexpression,870	PTK7,ASS1
765	MESP2	711	ARCHS4 Coexpression,1085;Enrichr Queries,575;GTEx Coexpression,473	PRNP,ASS1
766	SOX21	711.7	ARCHS4 Coexpression,195;Enrichr Queries,1225;GTEx Coexpression,715	METRN,SEPT2
767	HOXB2	712	ARCHS4 Coexpression,454;Enrichr Queries,847;GTEx Coexpression,835	PRNP,TPM4
768	ZNF90	712.3	ARCHS4 Coexpression,534;Enrichr Queries,1301;GTEx Coexpression,302	RACK1
769	SOX12	713.3	ARCHS4 Coexpression,362;Enrichr Queries,214;GTEx Coexpression,1564	PRNP,GNPDA1,PTK7,METRN
770	ZNF93	715	ARCHS4 Coexpression,275;Enrichr Queries,1001;GTEx Coexpression,869	GNPDA1,IDH1
771	NFE2L1	715.5	ARCHS4 Coexpression,1410;Enrichr Queries,7;ReMap ChIP-seq,181;GTEx Coexpression,1264	PRNP,VCP,GNPDA1,IDH1,CD9,GAPDH,FTL
772	NFX1	716	ARCHS4 Coexpression,1108;Enrichr Queries,700;GTEx Coexpression,340	PRNP,SF3B3,GNPDA1
773	ZNF20	716.3	ARCHS4 Coexpression,608;Enrichr Queries,219;GTEx Coexpression,1322	PRNP,GNPDA1,TPM4
774	ARID5B	716.7	ARCHS4 Coexpression,1144;Enrichr Queries,363;GTEx Coexpression,643	PRNP,CD9
775	ARID3C	717	ARCHS4 Coexpression,879;GTEx Coexpression,555
776	STAT2	717	ARCHS4 Coexpression,1024;ENCODE ChIP-seq,116;Enrichr Queries,747;ReMap ChIP-seq,280;GTEx Coexpression,1418	PRNP
777	ZNF385A	717.3	ARCHS4 Coexpression,1339;Enrichr Queries,78;GTEx Coexpression,735	PRNP,GNPDA1,CD9,FTL
778	MBD1	718	ARCHS4 Coexpression,1172;Enrichr Queries,507;GTEx Coexpression,475	PRNP,GNPDA1
779	AIRE	718.3	ARCHS4 Coexpression,569;Enrichr Queries,105;GTEx Coexpression,1481	ITIH5,PRNP,ASS1
780	PRMT3	718.7	ARCHS4 Coexpression,298;Enrichr Queries,649;GTEx Coexpression,1209	PRNP,IPO5
781	THAP6	718.7	ARCHS4 Coexpression,1255;Enrichr Queries,474;GTEx Coexpression,427	PRNP,GNPDA1,TPP2
782	ZNF48	719.3	ARCHS4 Coexpression,176;Enrichr Queries,479;GTEx Coexpression,1503	PRNP,GNPDA1,METRN,RACK1
783	ZNF544	719.7	ARCHS4 Coexpression,1320;Enrichr Queries,555;GTEx Coexpression,284	TRAPPC3,PRNP,GNPDA1
784	ISL1	720.3	ARCHS4 Coexpression,757;Enrichr Queries,1198;GTEx Coexpression,206	NBL1
785	TLX1	721	ARCHS4 Coexpression,432;Enrichr Queries,1370;GTEx Coexpression,361	C1QB,GAPDH
786	ZNF175	721.3	ARCHS4 Coexpression,1283;Enrichr Queries,931;ReMap ChIP-seq,211;GTEx Coexpression,460	GNPDA1,RACK1,FTL
787	ZNF33A	721.7	ARCHS4 Coexpression,261;Enrichr Queries,313;GTEx Coexpression,1591	PRNP,GNPDA1,TPM4
788	ZNF621	722.7	ARCHS4 Coexpression,1393;Enrichr Queries,676;GTEx Coexpression,99	PRNP,GNPDA1,VASN,SEPT2
789	NR6A1	723.3	ARCHS4 Coexpression,207;Enrichr Queries,816;GTEx Coexpression,1147	PRNP,IDH1,IPO5
790	PAX2	724.7	ARCHS4 Coexpression,483;Enrichr Queries,1326;GTEx Coexpression,365	PTK7,ASS1
791	ZNF189	725.3	ARCHS4 Coexpression,842;Enrichr Queries,279;GTEx Coexpression,1055	PRNP,GNPDA1
792	ZNF7	725.7	ARCHS4 Coexpression,1058;Enrichr Queries,456;GTEx Coexpression,663	PRNP,GNPDA1
793	ZNF555	725.7	ARCHS4 Coexpression,1018;Enrichr Queries,1058;GTEx Coexpression,101	GNPDA1,TPP2,IPO5
794	ZNF574	725.7	ARCHS4 Coexpression,792;Enrichr Queries,377;GTEx Coexpression,1008	PRNP,GNPDA1
795	ZNF571	726.7	ARCHS4 Coexpression,293;Enrichr Queries,556;GTEx Coexpression,1331	PRNP,GNPDA1,IDH1
796	HNF1A	727.3	ARCHS4 Coexpression,940;Enrichr Queries,885;GTEx Coexpression,357	PRNP,ASS1
797	ZNF331	727.7	ARCHS4 Coexpression,396;Enrichr Queries,241;GTEx Coexpression,1546	C1QB,PRNP,GNPDA1
798	GRHL3	728	ARCHS4 Coexpression,620;Enrichr Queries,496;GTEx Coexpression,1068	CD9,ASS1
799	THAP10	729	ARCHS4 Coexpression,981;Enrichr Queries,871;GTEx Coexpression,335	PRNP
800	NPAS3	729.3	ARCHS4 Coexpression,955;Enrichr Queries,1167;GTEx Coexpression,66	BCAN,METRN
801	ZNF706	730	ARCHS4 Coexpression,1291;Enrichr Queries,9;GTEx Coexpression,890	PRNP,GNPDA1,RACK1,CD9,GAPDH,FTL
802	SOX6	730.3	ARCHS4 Coexpression,324;Enrichr Queries,955;ReMap ChIP-seq,120;GTEx Coexpression,1522	PRNP,BCAN,C1QTNF5,RACK1,FTL
803	ZNF711	730.3	ARCHS4 Coexpression,240;Enrichr Queries,802;GTEx Coexpression,1149	PRNP,IPO5
804	E4F1	731.8	Literature ChIP-seq,163;ARCHS4 Coexpression,514;Enrichr Queries,682;GTEx Coexpression,1568	PRNP,GNPDA1,METRN
805	ZNF558	732	ARCHS4 Coexpression,1354;Enrichr Queries,156;GTEx Coexpression,686	PRNP,GNPDA1,ASS1
806	ZNF470	732.3	ARCHS4 Coexpression,1109;Enrichr Queries,927;GTEx Coexpression,161	PRNP,GNPDA1
807	KLF3	733	ARCHS4 Coexpression,1247;Enrichr Queries,617;ReMap ChIP-seq,255;GTEx Coexpression,813	PRNP,SF3B3,CD9
808	SMYD3	733	ARCHS4 Coexpression,1129;GTEx Coexpression,337	GNPDA1
809	ZNF728	733	ARCHS4 Coexpression,1221;GTEx Coexpression,245	IPO5
810	ZNF169	733	ARCHS4 Coexpression,1035;Enrichr Queries,319;GTEx Coexpression,845	PRNP,GNPDA1
811	ZNF34	733.7	ARCHS4 Coexpression,424;Enrichr Queries,396;GTEx Coexpression,1381	PRNP,GNPDA1,TPM4
812	HAND1	734	ARCHS4 Coexpression,408;Enrichr Queries,1327;GTEx Coexpression,467	PTK7
813	STAT4	734.8	Literature ChIP-seq,107;ARCHS4 Coexpression,966;Enrichr Queries,959;GTEx Coexpression,907	ITIH5,PRNP,IDH1
814	FOXD4L1	736	ARCHS4 Coexpression,1123;Enrichr Queries,303;GTEx Coexpression,782	ITIH5,ASS1
815	EGR3	736.7	ARCHS4 Coexpression,386;Enrichr Queries,926;GTEx Coexpression,898	C1QB,PRNP
816	RAX2	737	ARCHS4 Coexpression,1016;Enrichr Queries,103;GTEx Coexpression,1092	ITIH5,PRNP,GNPDA1
817	HOXA5	737.7	ARCHS4 Coexpression,1113;Enrichr Queries,958;GTEx Coexpression,142	PRNP,IDH1
818	ETV3L	738.7	ARCHS4 Coexpression,716;Enrichr Queries,1158;GTEx Coexpression,342	GAPDH
819	ZNF346	739.3	ARCHS4 Coexpression,332;Enrichr Queries,605;GTEx Coexpression,1281	PRNP,GNPDA1,NBL1
820	BCL11B	739.5	Literature ChIP-seq,161;ARCHS4 Coexpression,1293;Enrichr Queries,895;GTEx Coexpression,609	PRNP
821	KLF16	739.7	ARCHS4 Coexpression,1311;Enrichr Queries,628;GTEx Coexpression,280	BCAN,PRNP,GAPDH
822	FERD3L	740	ARCHS4 Coexpression,677;Enrichr Queries,1362;GTEx Coexpression,181	VASN
823	ZNF157	741	ARCHS4 Coexpression,561;Enrichr Queries,1115;GTEx Coexpression,547
824	PRDM12	741.3	ARCHS4 Coexpression,889;Enrichr Queries,817;GTEx Coexpression,518	ASS1
825	ZXDB	741.7	ARCHS4 Coexpression,1465;Enrichr Queries,537;GTEx Coexpression,223	PRNP,GNPDA1,CP
826	MLXIP	742.3	ARCHS4 Coexpression,1101;Enrichr Queries,633;GTEx Coexpression,493	PRNP,GNPDA1
827	DLX3	742.3	ARCHS4 Coexpression,547;Enrichr Queries,1185;GTEx Coexpression,495
828	FOXJ3	742.7	ARCHS4 Coexpression,860;Enrichr Queries,583;GTEx Coexpression,785	PRNP,GNPDA1
829	ZNF674	742.7	ARCHS4 Coexpression,1443;Enrichr Queries,34;GTEx Coexpression,751	ITIH5,PRNP,GNPDA1,FTL
830	MEIS3	743.7	ARCHS4 Coexpression,276;Enrichr Queries,530;GTEx Coexpression,1425	PRNP,PTK7,ASS1
831	ZNF790	744.3	ARCHS4 Coexpression,1001;Enrichr Queries,656;GTEx Coexpression,576	PRNP,GNPDA1
832	PAX9	744.3	ARCHS4 Coexpression,378;Enrichr Queries,1283;GTEx Coexpression,572	CD9
833	ZNF540	744.7	ARCHS4 Coexpression,1013;Enrichr Queries,629;GTEx Coexpression,592	PRNP,GNPDA1
834	MYT1L	745	ARCHS4 Coexpression,656;Enrichr Queries,1123;GTEx Coexpression,456	PRNP
835	IRX3	745	ARCHS4 Coexpression,810;Enrichr Queries,534;GTEx Coexpression,891	PRNP,CD9
836	ZBED9	745	ARCHS4 Coexpression,476;GTEx Coexpression,1014	RACK1
837	BHLHE22	745.7	ARCHS4 Coexpression,1362;ReMap ChIP-seq,245;GTEx Coexpression,630	TRAPPC3
838	ZNF514	747.3	ARCHS4 Coexpression,785;Enrichr Queries,284;GTEx Coexpression,1173	PRNP,GNPDA1
839	ZNF354B	748	ARCHS4 Coexpression,527;Enrichr Queries,326;GTEx Coexpression,1391	PRNP,GNPDA1
840	IRF7	748.3	ARCHS4 Coexpression,634;Enrichr Queries,571;GTEx Coexpression,1040	C1QB,PRNP
841	ZNF337	748.3	ARCHS4 Coexpression,767;Enrichr Queries,714;GTEx Coexpression,764	PRNP,GNPDA1
842	USF3	748.5	ARCHS4 Coexpression,337;GTEx Coexpression,1160	GAPDH
843	IKZF4	749.3	ARCHS4 Coexpression,983;Enrichr Queries,488;GTEx Coexpression,777	PRNP,GNPDA1
844	HOXA2	749.5	Literature ChIP-seq,162;ARCHS4 Coexpression,111;Enrichr Queries,1296;GTEx Coexpression,1429	METRN,SEPT2
845	POU4F2	750.5	ARCHS4 Coexpression,574;Enrichr Queries,1359;ReMap ChIP-seq,83;GTEx Coexpression,986	ITIH5,VCP,METRN,PTK7
846	ZSCAN5C	751	ARCHS4 Coexpression,948;Enrichr Queries,981;GTEx Coexpression,324	GNPDA1,GAPDH
847	ZNF704	751.3	ARCHS4 Coexpression,927;Enrichr Queries,782;GTEx Coexpression,545	PRNP
848	RFX1	752.3	ARCHS4 Coexpression,661;Enrichr Queries,994;ReMap ChIP-seq,150;GTEx Coexpression,1204	VCP,GNPDA1,METRN,C1QTNF5
849	SIM1	752.3	ARCHS4 Coexpression,835;Enrichr Queries,1275;GTEx Coexpression,147	VASN
850	PRDM5	752.5	Literature ChIP-seq,58;ARCHS4 Coexpression,1551;Enrichr Queries,265;GTEx Coexpression,1136	PRNP,VCP,PTK7,NID1,ASS1
851	OTX2	752.5	ARCHS4 Coexpression,349;Enrichr Queries,1338;ReMap ChIP-seq,281;GTEx Coexpression,1042	IDH1
852	NFATC2	752.7	ARCHS4 Coexpression,1367;Enrichr Queries,392;GTEx Coexpression,499	PRNP,CD9
853	ZNF322	756	ARCHS4 Coexpression,86;GTEx Coexpression,1426	IDH1,SEPT2
854	ARX	756.7	ARCHS4 Coexpression,856;Enrichr Queries,1222;GTEx Coexpression,192	PTK7
855	ELF5	756.8	Literature ChIP-seq,92;ARCHS4 Coexpression,1516;Enrichr Queries,842;ReMap ChIP-seq,289;GTEx Coexpression,1045	TRAPPC3,CP,VASN
856	LBX2	757	ARCHS4 Coexpression,173;Enrichr Queries,1188;GTEx Coexpression,910	ITPA,FTL
857	RELB	758	ARCHS4 Coexpression,735;Enrichr Queries,948;ReMap ChIP-seq,263;GTEx Coexpression,1086	PRNP,NBL1
858	ZBTB32	758	ARCHS4 Coexpression,601;Enrichr Queries,1051;GTEx Coexpression,622	PRNP
859	ZNF853	758.5	ARCHS4 Coexpression,1437;GTEx Coexpression,80	BCAN,METRN
860	FOXG1	759.3	ARCHS4 Coexpression,1064;Enrichr Queries,800;GTEx Coexpression,414	BCAN,PRNP
861	ZNF747	759.7	ARCHS4 Coexpression,331;Enrichr Queries,750;GTEx Coexpression,1198	GNPDA1,TPM4
862	ZNF197	760	ARCHS4 Coexpression,1513;Enrichr Queries,306;ReMap ChIP-seq,250;GTEx Coexpression,971	CS,PRNP,GNPDA1
863	TRAFD1	761.3	ARCHS4 Coexpression,528;Enrichr Queries,1036;GTEx Coexpression,720	PRNP
864	XPA	762.7	ARCHS4 Coexpression,724;Enrichr Queries,163;GTEx Coexpression,1401	PRNP,GNPDA1,CD9
865	ZNF286A	764.7	ARCHS4 Coexpression,229;Enrichr Queries,794;GTEx Coexpression,1271	GNPDA1,IDH1
866	PLSCR1	766.5	ARCHS4 Coexpression,883;GTEx Coexpression,650
867	NHLH1	766.7	ARCHS4 Coexpression,592;Enrichr Queries,1211;GTEx Coexpression,497
868	CHAMP1	767	ARCHS4 Coexpression,199;GTEx Coexpression,1335	SF3B3,IPO5
869	SP8	767.3	ARCHS4 Coexpression,511;Enrichr Queries,1269;GTEx Coexpression,522	RACK1
870	FOXE1	768.3	ARCHS4 Coexpression,500;Enrichr Queries,1212;GTEx Coexpression,593	CD9
871	ARID3B	769	ARCHS4 Coexpression,168;GTEx Coexpression,1370	NBL1,IPO5
872	ZNF727	770	ARCHS4 Coexpression,241;GTEx Coexpression,1299	BCAN
873	ZSCAN10	771.7	ARCHS4 Coexpression,417;Enrichr Queries,880;GTEx Coexpression,1018	CD9,IPO5
874	ZIM3	772	ARCHS4 Coexpression,686;Enrichr Queries,934;GTEx Coexpression,696	ITIH5
875	GATAD2B	772.3	ARCHS4 Coexpression,711;Enrichr Queries,1085;GTEx Coexpression,521	GNPDA1
876	ZNF585A	773	ARCHS4 Coexpression,1149;Enrichr Queries,795;GTEx Coexpression,375	GNPDA1,ITPA
877	ZNF552	773.3	ARCHS4 Coexpression,218;Enrichr Queries,1031;GTEx Coexpression,1071	GNPDA1,TPM4
878	ZNF568	773.3	ARCHS4 Coexpression,599;Enrichr Queries,1154;GTEx Coexpression,567
879	ZNF121	773.7	ARCHS4 Coexpression,1625;Enrichr Queries,298;GTEx Coexpression,398	GNPDA1,RACK1,IPO5
880	KLF15	774	ARCHS4 Coexpression,577;Enrichr Queries,140;GTEx Coexpression,1605	PRNP,CP,ASS1
881	ZNF468	774.3	ARCHS4 Coexpression,1458;Enrichr Queries,295;GTEx Coexpression,570	PRNP,GNPDA1
882	CXXC4	775.7	ARCHS4 Coexpression,964;ReMap ChIP-seq,78;GTEx Coexpression,1285	VCP,METRN,RACK1,GAPDH
883	ZNF821	776	ARCHS4 Coexpression,675;Enrichr Queries,702;GTEx Coexpression,951	PRNP,GNPDA1
884	ZNF792	777.7	ARCHS4 Coexpression,529;Enrichr Queries,463;GTEx Coexpression,1341	PRNP,GNPDA1
885	PRDM9	778	ARCHS4 Coexpression,44;Enrichr Queries,1030;GTEx Coexpression,1260	ITIH5,SF3B3,NID1,IPO5
886	ZNF286B	778	ARCHS4 Coexpression,1067;GTEx Coexpression,489
887	ONECUT2	780.3	ARCHS4 Coexpression,846;Enrichr Queries,826;GTEx Coexpression,669	PRNP
888	CDC5L	782	ARCHS4 Coexpression,1581;Enrichr Queries,8;GTEx Coexpression,757	PRNP,VCP,SF3B3,GNPDA1,RACK1,GAPDH
889	PURB	783	ARCHS4 Coexpression,649;GTEx Coexpression,917
890	NACC2	783.5	ARCHS4 Coexpression,1545;GTEx Coexpression,22	BCAN,METRN
891	HMX3	784	ARCHS4 Coexpression,641;Enrichr Queries,1391;GTEx Coexpression,320	GAPDH
892	ZNF44	784.7	ARCHS4 Coexpression,1103;Enrichr Queries,999;GTEx Coexpression,252	PRNP,GNPDA1
893	ZNF710	786	ARCHS4 Coexpression,593;Enrichr Queries,585;GTEx Coexpression,1180	PRNP,CD9
894	ZNF521	786.3	ARCHS4 Coexpression,422;Enrichr Queries,1273;GTEx Coexpression,664	2025-09-02
895	ZNF212	786.3	ARCHS4 Coexpression,957;Enrichr Queries,717;GTEx Coexpression,685	PRNP,GNPDA1
896	FOXD4	786.7	ARCHS4 Coexpression,468;Enrichr Queries,1350;GTEx Coexpression,542	METRN
897	ZNF888	787	GTEx Coexpression,787
898	ZNF559	787	ARCHS4 Coexpression,848;Enrichr Queries,154;GTEx Coexpression,1359	PRNP,GNPDA1,PTK7
899	POU3F1	787.3	Literature ChIP-seq,70;ARCHS4 Coexpression,902;Enrichr Queries,1304;GTEx Coexpression,873	PRNP,TRAPPC3,PTK7,RACK1
900	ZBED5	787.5	ARCHS4 Coexpression,640;GTEx Coexpression,935
901	BORCS8MEF2B	788	ARCHS4 Coexpression,788
902	ZNF586	788.3	ARCHS4 Coexpression,255;Enrichr Queries,1128;GTEx Coexpression,982	NBL1
903	REPIN1	788.7	ARCHS4 Coexpression,1194;Enrichr Queries,52;GTEx Coexpression,1120	PRNP,GNPDA1,CD9,GAPDH
904	MYNN	789	ARCHS4 Coexpression,1523;Enrichr Queries,659;ReMap ChIP-seq,8;GTEx Coexpression,966	BCAN,PRNP,VCP,GNPDA1,METRN,RACK1,GAPDH,VASN,FTL
905	HES2	789	ARCHS4 Coexpression,991;Enrichr Queries,540;GTEx Coexpression,836	PRNP,ASS1
906	SATB2	789	ARCHS4 Coexpression,1201;Enrichr Queries,283;GTEx Coexpression,883	PRNP,GNPDA1
907	NEUROD2	789.5	Literature ChIP-seq,123;ARCHS4 Coexpression,1027;Enrichr Queries,1246;GTEx Coexpression,762	TRAPPC3,NBL1
908	ZNF91	789.7	ARCHS4 Coexpression,1249;Enrichr Queries,109;GTEx Coexpression,1011	PRNP,GNPDA1,FTL
909	LHX4	790.7	ARCHS4 Coexpression,311;Enrichr Queries,1240;GTEx Coexpression,821	SF3B3
910	ZBTB8B	791.5	ARCHS4 Coexpression,1294;GTEx Coexpression,289	BCAN
911	ZNF74	792	ARCHS4 Coexpression,614;Enrichr Queries,471;GTEx Coexpression,1291	PRNP,GNPDA1
912	ZNF230	792.7	ARCHS4 Coexpression,870;Enrichr Queries,641;GTEx Coexpression,867	PRNP,GNPDA1
913	ZNF79	792.7	ARCHS4 Coexpression,556;Enrichr Queries,544;GTEx Coexpression,1278	PRNP,GNPDA1
914	VAX2	792.7	ARCHS4 Coexpression,45;Enrichr Queries,1340;GTEx Coexpression,993	BCAN,METRN,ITPA
915	ZNF829	793	ARCHS4 Coexpression,1052;Enrichr Queries,1159;GTEx Coexpression,168	IPO5
916	ZNF519	793	ARCHS4 Coexpression,1071;Enrichr Queries,286;GTEx Coexpression,1022	PRNP,GNPDA1
917	DACH1	794	Literature ChIP-seq,136;ARCHS4 Coexpression,944;Enrichr Queries,1302	FTL
918	TIGD7	794	ARCHS4 Coexpression,1459;Enrichr Queries,97;GTEx Coexpression,826	PRNP,GNPDA1,VASN
919	TFCP2	795.3	ARCHS4 Coexpression,484;Enrichr Queries,663;GTEx Coexpression,1239	PRNP,GNPDA1,IPO5
920	FOXJ1	795.3	ARCHS4 Coexpression,796;Enrichr Queries,881;GTEx Coexpression,709	CP
921	ZNF326	795.7	ARCHS4 Coexpression,1288;Enrichr Queries,688;GTEx Coexpression,411	PRNP,GNPDA1,SEPT2
922	ZNF783	796.3	ARCHS4 Coexpression,993;Enrichr Queries,412;GTEx Coexpression,984	PRNP,GNPDA1
923	GLI1	797.5	Literature ChIP-seq,159;ARCHS4 Coexpression,707;Enrichr Queries,1207;GTEx Coexpression,1117
924	NCOA2	797.8	ARCHS4 Coexpression,1110;Enrichr Queries,1020;ReMap ChIP-seq,214;GTEx Coexpression,847	BCAN,GNPDA1,CD9
925	L3MBTL3	798	ARCHS4 Coexpression,75;GTEx Coexpression,1521	IDH1,TPP2
926	KMT2A	798.3	ARCHS4 Coexpression,937;ReMap ChIP-seq,262;GTEx Coexpression,1196	RACK1
927	ZNF420	799	ARCHS4 Coexpression,1427;Enrichr Queries,267;GTEx Coexpression,703	PRNP,GNPDA1
928	DMRT1	799.5	Literature ChIP-seq,23;ARCHS4 Coexpression,720;Enrichr Queries,1361;GTEx Coexpression,1094	ITIH5,PTK7,RACK1,GAPDH,ASS1,IPO5
929	ZSCAN12	799.7	ARCHS4 Coexpression,1578;Enrichr Queries,632;GTEx Coexpression,189	PRNP,GNPDA1,TPP2
930	FOXD4L5	800.7	ARCHS4 Coexpression,585;Enrichr Queries,244;GTEx Coexpression,1573	PRNP,NID1
931	NKX61	801	ARCHS4 Coexpression,1004;GTEx Coexpression,598
932	ZNF8	801.5	ARCHS4 Coexpression,1390;Enrichr Queries,213	PRNP,SF3B3,GNPDA1
933	TFAP2D	802	ARCHS4 Coexpression,950;Enrichr Queries,1256;GTEx Coexpression,200	BCAN
934	ZC3H8	802.5	ARCHS4 Coexpression,1353;Enrichr Queries,854;ReMap ChIP-seq,192;GTEx Coexpression,811	PRNP,RACK1,CD9
935	BHLHE41	802.5	ARCHS4 Coexpression,467;GTEx Coexpression,1138	C1QB
936	KDM2A	804	ARCHS4 Coexpression,1146;GTEx Coexpression,462
937	KLF2	804.5	Literature ChIP-seq,157;ARCHS4 Coexpression,1357;Enrichr Queries,528;GTEx Coexpression,1176	PRNP,CD9
938	ZNF700	804.7	ARCHS4 Coexpression,1510;Enrichr Queries,607;GTEx Coexpression,297	PRNP,GNPDA1
939	ZNF705A	804.7	ARCHS4 Coexpression,942;Enrichr Queries,33;GTEx Coexpression,1439	C1QB,IDH1,CD9,CP
940	ZNF646	805.3	ARCHS4 Coexpression,778;Enrichr Queries,884;GTEx Coexpression,754	GNPDA1
941	ZNF486	806.7	ARCHS4 Coexpression,1419;Enrichr Queries,242;GTEx Coexpression,759	ITIH5,PRNP
942	DOT1L	809.7	ARCHS4 Coexpression,754;Enrichr Queries,687;GTEx Coexpression,988	PRNP,GNPDA1
943	ZNF432	810.3	ARCHS4 Coexpression,1407;Enrichr Queries,427;GTEx Coexpression,597	PRNP,GNPDA1
944	ZNF480	811.3	ARCHS4 Coexpression,1473;Enrichr Queries,520;GTEx Coexpression,441	CS,PRNP,GNPDA1
945	LIN28A	811.5	ARCHS4 Coexpression,370;GTEx Coexpression,1253	IPO5
946	ZFP92	811.7	ARCHS4 Coexpression,1137;Enrichr Queries,1019;GTEx Coexpression,279	PRNP,CD9
947	ZNF282	811.7	ARCHS4 Coexpression,745;Enrichr Queries,615;GTEx Coexpression,1075	PRNP,GNPDA1
948	ZNF804B	812.3	ARCHS4 Coexpression,618;Enrichr Queries,1206;GTEx Coexpression,613
949	MSC	812.7	ARCHS4 Coexpression,460;Enrichr Queries,472;GTEx Coexpression,1506	PRNP,NID1,FTL
950	HOXB1	813.3	ARCHS4 Coexpression,157;Enrichr Queries,1285;GTEx Coexpression,998	VCP,PTK7
951	SCMH1	814	ARCHS4 Coexpression,163;GTEx Coexpression,1465	CS,PTK7
952	TBX10	814.7	ARCHS4 Coexpression,435;Enrichr Queries,824;GTEx Coexpression,1185	PRNP,NBL1
953	ZNF608	815	ARCHS4 Coexpression,715;Enrichr Queries,1292;GTEx Coexpression,438	2025-09-02
954	CSRNP1	815.5	ARCHS4 Coexpression,544;GTEx Coexpression,1087
955	ZNF165	816	ARCHS4 Coexpression,546;Enrichr Queries,970;ReMap ChIP-seq,291;GTEx Coexpression,1457	PRNP
956	RFX3	816.3	ARCHS4 Coexpression,826;Enrichr Queries,1121;GTEx Coexpression,502
957	TOPORS	816.5	ARCHS4 Coexpression,1469;GTEx Coexpression,164	IPO5
958	ZNF266	816.7	ARCHS4 Coexpression,1493;Enrichr Queries,245;GTEx Coexpression,712	PRNP,GNPDA1
959	FOXP3	816.8	Literature ChIP-seq,60;ARCHS4 Coexpression,1089;Enrichr Queries,1097;GTEx Coexpression,1021	TPP2
960	FOXQ1	817.3	ARCHS4 Coexpression,660;Enrichr Queries,546;GTEx Coexpression,1246	PRNP,ASS1
961	ZNF524	817.3	ARCHS4 Coexpression,1102;Enrichr Queries,95;GTEx Coexpression,1255	PRNP,GNPDA1,METRN
962	ZNF778	817.3	ARCHS4 Coexpression,1431;Enrichr Queries,562;GTEx Coexpression,459	PRNP,GNPDA1
963	KLF14	817.5	ARCHS4 Coexpression,399;Enrichr Queries,1236	RACK1
964	ZMAT1	818.3	ARCHS4 Coexpression,132;Enrichr Queries,986;GTEx Coexpression,1337	PRNP,VCP,TPM4
965	ZBED1	818.5	ARCHS4 Coexpression,1418;Enrichr Queries,237;ReMap ChIP-seq,76;GTEx Coexpression,1543	PRNP,GNPDA1,METRN,RACK1,GAPDH,FTL
966	ZNF136	819.3	ARCHS4 Coexpression,718;Enrichr Queries,294;GTEx Coexpression,1446	PRNP,GNPDA1
967	TIGD4	822.3	ARCHS4 Coexpression,81;Enrichr Queries,784;GTEx Coexpression,1602	PRNP,IDH1,SEPT2
968	ZNF850	822.5	ARCHS4 Coexpression,1076;GTEx Coexpression,569
969	NKX22	823	ARCHS4 Coexpression,482;GTEx Coexpression,1164	BCAN
970	MECOM	823.3	Literature ChIP-seq,67;ARCHS4 Coexpression,852;GTEx Coexpression,1551	TRAPPC3,TPP2,GAPDH,ASS1
971	ATOH7	824	ARCHS4 Coexpression,673;Enrichr Queries,765;GTEx Coexpression,1034	PRNP
972	MYCL	824	ARCHS4 Coexpression,868;GTEx Coexpression,780
973	ZFP28	824.3	ARCHS4 Coexpression,970;Enrichr Queries,531;GTEx Coexpression,972	PRNP,NID1
974	ZNF107	825.7	ARCHS4 Coexpression,266;Enrichr Queries,893;GTEx Coexpression,1318	GNPDA1,NBL1
975	SOX7	826.3	ARCHS4 Coexpression,1134;Enrichr Queries,861;GTEx Coexpression,484	NID1
976	ZNF669	827	ARCHS4 Coexpression,1573;Enrichr Queries,397;GTEx Coexpression,511	PRNP,GNPDA1
977	ZNF649	827.3	ARCHS4 Coexpression,243;Enrichr Queries,837;GTEx Coexpression,1402	GNPDA1,IDH1
978	GTF2IRD2B	827.3	ARCHS4 Coexpression,347;Enrichr Queries,867;GTEx Coexpression,1268	GNPDA1,IPO5
979	ZNF791	828.3	ARCHS4 Coexpression,1197;Enrichr Queries,340;GTEx Coexpression,948	PRNP,GNPDA1
980	ZNF461	828.3	ARCHS4 Coexpression,595;Enrichr Queries,875;GTEx Coexpression,1015	GNPDA1
981	ZNF419	829	ARCHS4 Coexpression,1175;Enrichr Queries,119;GTEx Coexpression,1193	PRNP,GNPDA1,ASS1
982	ZNF329	829.3	ARCHS4 Coexpression,1580;Enrichr Queries,509;GTEx Coexpression,399	PRNP,GNPDA1
983	PITX2	829.3	ARCHS4 Coexpression,490;Enrichr Queries,951;GTEx Coexpression,1047	PRNP,IDH1
984	ZBTB22	829.3	ARCHS4 Coexpression,1233;Enrichr Queries,492;GTEx Coexpression,763	PRNP,GNPDA1
985	ZNF575	829.7	ARCHS4 Coexpression,250;Enrichr Queries,792;GTEx Coexpression,1447	PRNP,IPO5
986	ZNF576	830	ARCHS4 Coexpression,825;Enrichr Queries,446;GTEx Coexpression,1219	PRNP,GNPDA1
987	CSRNP3	831	ARCHS4 Coexpression,941;GTEx Coexpression,721
988	ZFHX3	831.7	ARCHS4 Coexpression,891;Enrichr Queries,475;GTEx Coexpression,1129	PRNP,CD9
989	TCF20	831.7	ARCHS4 Coexpression,853;Enrichr Queries,1017;GTEx Coexpression,625	GNPDA1
990	YBX3	832	ARCHS4 Coexpression,563;GTEx Coexpression,1101
991	ATF6B	832	ARCHS4 Coexpression,1400;GTEx Coexpression,264	RACK1
992	ZNF32	833.3	ARCHS4 Coexpression,938;Enrichr Queries,14;GTEx Coexpression,1548	PRNP,GNPDA1,CD9,ASS1,FTL
993	NR4A3	833.7	ARCHS4 Coexpression,397;Enrichr Queries,1161;GTEx Coexpression,943	C1QB
994	SPEN	835	ARCHS4 Coexpression,294;GTEx Coexpression,1376	SF3B3
995	ZNF607	835.3	ARCHS4 Coexpression,485;Enrichr Queries,909;GTEx Coexpression,1112	GNPDA1,IPO5
996	ZNF517	836.3	ARCHS4 Coexpression,280;Enrichr Queries,943;GTEx Coexpression,1286	TPM4,ASS1
997	HIVEP3	836.3	ARCHS4 Coexpression,374;Enrichr Queries,978;GTEx Coexpression,1157	C1QB,PRNP
998	HIC2	836.7	ARCHS4 Coexpression,958;Enrichr Queries,519;GTEx Coexpression,1033	PRNP,GNPDA1
999	ZNF264	837	ARCHS4 Coexpression,1140;Enrichr Queries,215;GTEx Coexpression,1156	PRNP,SF3B3,GNPDA1
1000	IRX5	838	ARCHS4 Coexpression,768;Enrichr Queries,936;GTEx Coexpression,810	CD9
1001	GRHL1	838.7	ARCHS4 Coexpression,1567;Enrichr Queries,423;GTEx Coexpression,526	PRNP,CD9
1002	ZNF506	839.7	ARCHS4 Coexpression,1355;Enrichr Queries,930;GTEx Coexpression,234	VCP,GNPDA1
1003	ZNF570	840.3	ARCHS4 Coexpression,1505;Enrichr Queries,891;GTEx Coexpression,125	GNPDA1,TPP2,IPO5
1004	TBX19	841	ARCHS4 Coexpression,328;Enrichr Queries,902;GTEx Coexpression,1293	PRNP,IPO5
1005	ZNF446	841	ARCHS4 Coexpression,416;Enrichr Queries,900;GTEx Coexpression,1207	PRNP,METRN
1006	ZFY	842.3	ARCHS4 Coexpression,863;Enrichr Queries,1369;GTEx Coexpression,295	TPP2
1007	TBX21	842.5	ARCHS4 Coexpression,1309;Enrichr Queries,1086;ReMap ChIP-seq,97;GTEx Coexpression,878	C1QB,TRAPPC3,TPM4,RACK1,SEPT2
1008	ZNF415	843	ARCHS4 Coexpression,974;Enrichr Queries,1047;GTEx Coexpression,508	GNPDA1
1009	GTF2IRD2	843	ARCHS4 Coexpression,1117;Enrichr Queries,229;GTEx Coexpression,1183	PRNP,GNPDA1,CD9
1010	ZBED2	844.3	ARCHS4 Coexpression,566;Enrichr Queries,1223;GTEx Coexpression,744
1011	INSM2	844.7	ARCHS4 Coexpression,729;Enrichr Queries,1113;GTEx Coexpression,692
1012	ZFP57	845.7	ARCHS4 Coexpression,972;Enrichr Queries,315;GTEx Coexpression,1250	CD9,NID1
1013	POU2F3	846	ARCHS4 Coexpression,1559;Enrichr Queries,436;GTEx Coexpression,543	PRNP,ASS1
1014	ZIC5	847.3	ARCHS4 Coexpression,371;Enrichr Queries,1227;GTEx Coexpression,944	IPO5
1015	ZNF616	847.7	ARCHS4 Coexpression,1586;Enrichr Queries,771;GTEx Coexpression,186	GNPDA1,RACK1
1016	ZNF426	848.3	ARCHS4 Coexpression,1059;Enrichr Queries,552;GTEx Coexpression,934	PRNP,GNPDA1
1017	CDX4	848.7	ARCHS4 Coexpression,368;Enrichr Queries,1199;GTEx Coexpression,979	IDH1
1018	ZNF823	849.3	ARCHS4 Coexpression,1472;Enrichr Queries,664;GTEx Coexpression,412	PRNP,SF3B3,GNPDA1
1019	NAIF1	851	ARCHS4 Coexpression,1019;GTEx Coexpression,683
1020	ZNF827	851.3	ARCHS4 Coexpression,513;Enrichr Queries,820;GTEx Coexpression,1221	GNPDA1,FTL
1021	DMTF1	851.7	ARCHS4 Coexpression,589;Enrichr Queries,416;GTEx Coexpression,1550	PRNP,GNPDA1
1022	DPF1	852	ARCHS4 Coexpression,1385;Enrichr Queries,399;GTEx Coexpression,772	PRNP,GNPDA1
1023	ZNF653	852.3	ARCHS4 Coexpression,1267;Enrichr Queries,504;GTEx Coexpression,786	PRNP,GNPDA1
1024	ZNF765	852.3	ARCHS4 Coexpression,1092;Enrichr Queries,1039;GTEx Coexpression,426	GNPDA1,RACK1
1025	HOXC12	853	ARCHS4 Coexpression,121;Enrichr Queries,1397;GTEx Coexpression,1041	CS,PTK7
1026	ZNF808	853	ARCHS4 Coexpression,1404;Enrichr Queries,855;GTEx Coexpression,300	PRNP,GNPDA1
1027	ZNF414	854	ARCHS4 Coexpression,597;Enrichr Queries,514;GTEx Coexpression,1451	PRNP,GAPDH
1028	NRL	854.7	ARCHS4 Coexpression,1074;Enrichr Queries,249;GTEx Coexpression,1241	PRNP,GNPDA1
1029	PRDM16	854.8	Literature ChIP-seq,155;ARCHS4 Coexpression,491;Enrichr Queries,1289;GTEx Coexpression,1484	RACK1
1030	HOXB6	855	ARCHS4 Coexpression,769;Enrichr Queries,799;GTEx Coexpression,997	CD9
1031	NKX28	856	ARCHS4 Coexpression,908;GTEx Coexpression,804
1032	FOXC1	857	ARCHS4 Coexpression,60;Enrichr Queries,924;GTEx Coexpression,1587	PRNP,SF3B3,PTK7,NID1
1033	ZNF444	857.7	ARCHS4 Coexpression,1471;Enrichr Queries,125;GTEx Coexpression,977	PRNP,GNPDA1,FTL
1034	RORC	858	ARCHS4 Coexpression,1034;Enrichr Queries,539;GTEx Coexpression,1001	PRNP,CD9
1035	LHX8	858.7	ARCHS4 Coexpression,1083;Enrichr Queries,1297;GTEx Coexpression,196	METRN
1036	ZNF573	858.7	ARCHS4 Coexpression,1585;Enrichr Queries,753;GTEx Coexpression,238	GNPDA1,TPP2
1037	ZNF467	859.7	ARCHS4 Coexpression,751;Enrichr Queries,819;GTEx Coexpression,1009	PRNP
1038	ZNF100	860	ARCHS4 Coexpression,1527;Enrichr Queries,772;GTEx Coexpression,281	GNPDA1,TPP2
1039	PAX3	861	ARCHS4 Coexpression,390;Enrichr Queries,1232;GTEx Coexpression,961	2025-09-02
1040	ZNF85	861	ARCHS4 Coexpression,1572;Enrichr Queries,710;GTEx Coexpression,301	PRNP,GNPDA1,IPO5
1041	NFIX	861.3	ARCHS4 Coexpression,1420;Enrichr Queries,322;GTEx Coexpression,842	PRNP,CD9
1042	ZNF671	862.7	ARCHS4 Coexpression,874;Enrichr Queries,975;GTEx Coexpression,739	PRNP
1043	ARGFX	863.3	ARCHS4 Coexpression,1191;Enrichr Queries,1126;GTEx Coexpression,273	CS
1044	ZNF181	863.7	ARCHS4 Coexpression,1436;Enrichr Queries,281;GTEx Coexpression,874	PRNP,GNPDA1
1045	ZNF513	863.7	ARCHS4 Coexpression,700;Enrichr Queries,376;GTEx Coexpression,1515	PRNP,GNPDA1
1046	ZNF451	864.3	ARCHS4 Coexpression,1422;Enrichr Queries,917;GTEx Coexpression,254	GNPDA1,TPP2
1047	ZNF564	865.3	ARCHS4 Coexpression,909;Enrichr Queries,563;GTEx Coexpression,1124	PRNP,GNPDA1
1048	SEBOX	865.5	ARCHS4 Coexpression,1125;Enrichr Queries,606	CD9,CP
1049	SP110	865.7	ARCHS4 Coexpression,1236;Enrichr Queries,733;GTEx Coexpression,628	C1QB
1050	IKZF3	866	ARCHS4 Coexpression,1078;Enrichr Queries,1201;GTEx Coexpression,319	GAPDH
1051	EGR4	866	ARCHS4 Coexpression,807;Enrichr Queries,1147;GTEx Coexpression,644
1052	ZBTB8A	866.5	ARCHS4 Coexpression,1562;GTEx Coexpression,171	NID1
1053	ZNF619	866.7	ARCHS4 Coexpression,1279;Enrichr Queries,499;GTEx Coexpression,822	PRNP,GNPDA1
1054	OTX1	867	ARCHS4 Coexpression,196;Enrichr Queries,1344;GTEx Coexpression,1061	METRN,RACK1
1055	MYRFL	867.5	ARCHS4 Coexpression,558;GTEx Coexpression,1177
1056	DR1	867.7	ARCHS4 Coexpression,1606;Enrichr Queries,226;GTEx Coexpression,771	PRNP,GNPDA1,TPM4
1057	JRK	868.5	ARCHS4 Coexpression,392;GTEx Coexpression,1345	SF3B3
1058	NFAT5	869	ARCHS4 Coexpression,545;Enrichr Queries,921;GTEx Coexpression,1141	PRNP
1059	ZBTB6	869	ARCHS4 Coexpression,393;Enrichr Queries,868;GTEx Coexpression,1346	PRNP,IPO5
1060	ZNF773	869.3	ARCHS4 Coexpression,1387;Enrichr Queries,644;GTEx Coexpression,577	PRNP,GNPDA1
1061	PROX2	869.7	ARCHS4 Coexpression,1374;Enrichr Queries,1125;GTEx Coexpression,110	SF3B3,RACK1
1062	ZNF780A	869.7	ARCHS4 Coexpression,1167;Enrichr Queries,292;GTEx Coexpression,1150	PRNP,GNPDA1
1063	PRDM15	870	ARCHS4 Coexpression,1216;Enrichr Queries,1066;GTEx Coexpression,328	GNPDA1,TPP2
1064	ZNF623	870	ARCHS4 Coexpression,449;Enrichr Queries,667;GTEx Coexpression,1494	PRNP,GNPDA1,FTL
1065	CASZ1	871	ARCHS4 Coexpression,797;Enrichr Queries,1141;GTEx Coexpression,675
1066	ZNF582	871	ARCHS4 Coexpression,480;Enrichr Queries,1002;GTEx Coexpression,1131	PRNP,ITPA
1067	POU2AF1	871.5	ARCHS4 Coexpression,1336;GTEx Coexpression,407	GAPDH
1068	GBX1	872.3	ARCHS4 Coexpression,739;Enrichr Queries,730;GTEx Coexpression,1148	BCAN
1069	ZNF343	872.3	ARCHS4 Coexpression,871;Enrichr Queries,680;GTEx Coexpression,1066	PRNP,GNPDA1
1070	ZBTB25	872.3	ARCHS4 Coexpression,1487;Enrichr Queries,453;GTEx Coexpression,677	PRNP,GNPDA1
1071	ZNF391	873	ARCHS4 Coexpression,1292;Enrichr Queries,857;GTEx Coexpression,470	PRNP
1072	YY2	873	ARCHS4 Coexpression,1618;Enrichr Queries,894;GTEx Coexpression,107	PRNP,TPM4,VASN
1073	HOXA9	873.3	ARCHS4 Coexpression,1522;Enrichr Queries,763;ReMap ChIP-seq,228;GTEx Coexpression,980	BCAN,PRNP,TPM4
1074	RORA	873.3	ARCHS4 Coexpression,1063;Enrichr Queries,876;GTEx Coexpression,681	PRNP
1075	IRX2	873.3	ARCHS4 Coexpression,819;Enrichr Queries,1262;GTEx Coexpression,539
1076	SPIB	876.3	ARCHS4 Coexpression,1152;Enrichr Queries,1098;ReMap ChIP-seq,251;GTEx Coexpression,1004	FTL
1077	ST18	876.3	ARCHS4 Coexpression,934;Enrichr Queries,1189;GTEx Coexpression,506
1078	NHLH2	879	ARCHS4 Coexpression,834;Enrichr Queries,1202;GTEx Coexpression,601
1079	ZNF22	880.7	ARCHS4 Coexpression,1369;Enrichr Queries,106;GTEx Coexpression,1167	PRNP,GNPDA1,IDH1
1080	GZF1	881	ARCHS4 Coexpression,763;Enrichr Queries,668;GTEx Coexpression,1212	PRNP,GNPDA1
1081	FOXO6	881	ARCHS4 Coexpression,494;Enrichr Queries,974;GTEx Coexpression,1175	PTK7,ASS1
1082	ZNF267	881.7	ARCHS4 Coexpression,1321;Enrichr Queries,845;GTEx Coexpression,479	PRNP
1083	ZBTB46	882	ARCHS4 Coexpression,523;Enrichr Queries,998;GTEx Coexpression,1125	NID1
1084	GTF2IRD1	882	ARCHS4 Coexpression,669;GTEx Coexpression,1095
1085	ZNF431	882.7	ARCHS4 Coexpression,1207;Enrichr Queries,1018;GTEx Coexpression,423	SF3B3,GNPDA1
1086	IRX4	882.7	ARCHS4 Coexpression,813;Enrichr Queries,1239;GTEx Coexpression,596
1087	RARB	883	Literature ChIP-seq,120;ARCHS4 Coexpression,1159;Enrichr Queries,745;GTEx Coexpression,1508	ITIH5,CS,PRNP
1088	MIXL1	883.3	ARCHS4 Coexpression,987;Enrichr Queries,1266;GTEx Coexpression,397	GAPDH
1089	GPBP1	883.5	ARCHS4 Coexpression,1223;GTEx Coexpression,544
1090	ZBTB34	883.7	ARCHS4 Coexpression,913;Enrichr Queries,1009;GTEx Coexpression,729	GNPDA1
1091	SRCAP	884.7	ARCHS4 Coexpression,382;Enrichr Queries,718;GTEx Coexpression,1554	PRNP,GNPDA1,SF3B3
1092	BAZ2B	885	ARCHS4 Coexpression,976;Enrichr Queries,574;GTEx Coexpression,1105	PRNP,GNPDA1
1093	NKX25	885.5	ARCHS4 Coexpression,1599;GTEx Coexpression,172	CS
1094	ZNF639	887.3	ARCHS4 Coexpression,1225;Enrichr Queries,567;ReMap ChIP-seq,190;GTEx Coexpression,1567	PRNP,GNPDA1,METRN,SEPT2
1095	TRPS1	887.7	ARCHS4 Coexpression,1538;Enrichr Queries,908;GTEx Coexpression,217	PRNP,CD9
1096	ZNF490	887.7	ARCHS4 Coexpression,1496;Enrichr Queries,203;GTEx Coexpression,964	PRNP,GNPDA1,PTK7
1097	PPARA	888.3	ARCHS4 Coexpression,1257;Enrichr Queries,145;GTEx Coexpression,1263	PRNP,GNPDA1,ASS1
1098	ZNF740	889	ARCHS4 Coexpression,1343;Enrichr Queries,568;ReMap ChIP-seq,125;GTEx Coexpression,1520	PRNP,GNPDA1,TPM4,METRN,FTL
1099	ZNF300	889.3	ARCHS4 Coexpression,1242;Enrichr Queries,1231;GTEx Coexpression,195	PTK7
1100	DNMT1	890	ARCHS4 Coexpression,781;GTEx Coexpression,999
1101	ZNF763	890.3	ARCHS4 Coexpression,787;Enrichr Queries,614;GTEx Coexpression,1270	PRNP,GNPDA1
1102	FOXD4L4	890.5	ARCHS4 Coexpression,646;GTEx Coexpression,1135
1103	MTERF2	890.5	ARCHS4 Coexpression,279;GTEx Coexpression,1502	TPM4
1104	ZNF681	891	ARCHS4 Coexpression,1038;Enrichr Queries,1000;GTEx Coexpression,635	GNPDA1
1105	HESX1	893.3	ARCHS4 Coexpression,508;Enrichr Queries,1136;GTEx Coexpression,1036	IDH1
1106	ZNF28	893.7	ARCHS4 Coexpression,1499;Enrichr Queries,1037;GTEx Coexpression,145	SF3B3,GNPDA1
1107	ZNF596	894.3	ARCHS4 Coexpression,790;Enrichr Queries,1120;GTEx Coexpression,773
1108	MSANTD3	895	ARCHS4 Coexpression,272;GTEx Coexpression,1518	TPM4
1109	LCORL	897	ARCHS4 Coexpression,1421;Enrichr Queries,685;GTEx Coexpression,585	PRNP,GNPDA1
1110	NPAS1	898	ARCHS4 Coexpression,1156;Enrichr Queries,111;GTEx Coexpression,1427	BCAN,GNPDA1,ASS1
1111	ZNF578	898.3	ARCHS4 Coexpression,1560;Enrichr Queries,1134;GTEx Coexpression,1	TPM4,TPP2,VASN,IPO5
1112	ZNF688	899	ARCHS4 Coexpression,1017;Enrichr Queries,727;GTEx Coexpression,953	PRNP
1113	ZKSCAN4	899.7	ARCHS4 Coexpression,616;Enrichr Queries,901;GTEx Coexpression,1182	PRNP
1114	ZNF335	899.8	ARCHS4 Coexpression,1138;Enrichr Queries,671;ReMap ChIP-seq,297;GTEx Coexpression,1493	PRNP,GNPDA1
1115	ZNF232	900.7	ARCHS4 Coexpression,875;Enrichr Queries,755;GTEx Coexpression,1072	GNPDA1
1116	PRDM10	901	ARCHS4 Coexpression,1237;Enrichr Queries,1014;GTEx Coexpression,452	GNPDA1,SEPT2
1117	ZNF445	901	ARCHS4 Coexpression,1151;Enrichr Queries,665;GTEx Coexpression,887	PRNP,GNPDA1
1118	POU3F3	901	ARCHS4 Coexpression,1305;Enrichr Queries,1341;GTEx Coexpression,57	BCAN,METRN
1119	FOXN1	901.7	ARCHS4 Coexpression,800;Enrichr Queries,862;GTEx Coexpression,1043	PRNP
1120	HINFP	901.7	ARCHS4 Coexpression,1386;ReMap ChIP-seq,70;GTEx Coexpression,1249	CS,TRAPPC3,PTK7,GAPDH
1121	ZNF70	901.7	ARCHS4 Coexpression,1531;Enrichr Queries,610;GTEx Coexpression,564	PRNP,GNPDA1
1122	ETV2	901.8	Literature ChIP-seq,130;ARCHS4 Coexpression,916;Enrichr Queries,1205;GTEx Coexpression,1356	TRAPPC3
1123	ZNF319	904	ARCHS4 Coexpression,1153;Enrichr Queries,1067;GTEx Coexpression,492	PRNP
1124	ZNF493	904.3	ARCHS4 Coexpression,1230;Enrichr Queries,807;GTEx Coexpression,676	GNPDA1
1125	ZNF835	905.3	ARCHS4 Coexpression,1564;Enrichr Queries,889;GTEx Coexpression,263	PRNP
1126	ZFP14	905.3	ARCHS4 Coexpression,1326;Enrichr Queries,491;GTEx Coexpression,899	PRNP,GNPDA1
1127	ARNT2	906	ARCHS4 Coexpression,1474;Enrichr Queries,793;GTEx Coexpression,451	BCAN,PRNP
1128	E2F2	906.3	ARCHS4 Coexpression,850;Enrichr Queries,1127;GTEx Coexpression,742
1129	ZSCAN20	906.3	ARCHS4 Coexpression,717;Enrichr Queries,706;GTEx Coexpression,1296	PRNP,GNPDA1
1130	ATOH1	906.7	ARCHS4 Coexpression,54;Enrichr Queries,1319;GTEx Coexpression,1347	PTK7,NBL1,VASN
1131	ARHGAP35	907	ARCHS4 Coexpression,283;GTEx Coexpression,1531	PTK7
1132	ZNF501	909.3	ARCHS4 Coexpression,1504;Enrichr Queries,988;GTEx Coexpression,236	PRNP,VASN
1133	ZNF777	910	ARCHS4 Coexpression,1405;Enrichr Queries,673;GTEx Coexpression,652	PRNP,GNPDA1
1134	DMRTA1	911	ARCHS4 Coexpression,309;Enrichr Queries,1170;GTEx Coexpression,1254	RACK1
1135	ZNF875	911	ARCHS4 Coexpression,933;Enrichr Queries,672;GTEx Coexpression,1128	PRNP,GNPDA1
1136	ZNF613	912.3	ARCHS4 Coexpression,1502;Enrichr Queries,651;GTEx Coexpression,584	PRNP,GNPDA1
1137	ZNF667	914	ARCHS4 Coexpression,1170;Enrichr Queries,248;GTEx Coexpression,1324	PRNP,GNPDA1
1138	SCRT2	915	ARCHS4 Coexpression,1115;Enrichr Queries,964;GTEx Coexpression,666	BCAN
1139	NKX23	915.5	ARCHS4 Coexpression,1508;GTEx Coexpression,323	C1QB
1140	ZFP41	915.7	ARCHS4 Coexpression,1154;Enrichr Queries,713;GTEx Coexpression,880	PRNP,METRN
1141	ZSCAN30	916	ARCHS4 Coexpression,1327;GTEx Coexpression,505
1142	GFI1	916.7	ARCHS4 Coexpression,613;Enrichr Queries,1100;GTEx Coexpression,1037
1143	NPAS2	916.7	ARCHS4 Coexpression,1012;Enrichr Queries,762;GTEx Coexpression,976	PRNP
1144	ZNF71	917.3	ARCHS4 Coexpression,923;Enrichr Queries,630;GTEx Coexpression,1199	GNPDA1,NID1
1145	ZNF527	918.3	ARCHS4 Coexpression,1482;Enrichr Queries,348;GTEx Coexpression,925	PRNP,GNPDA1
1146	ZMAT4	918.3	ARCHS4 Coexpression,822;Enrichr Queries,1200;GTEx Coexpression,733
1147	ZSCAN9	919.5	ARCHS4 Coexpression,1524;GTEx Coexpression,315	TPP2
1148	LMX1B	919.7	ARCHS4 Coexpression,619;Enrichr Queries,1279;GTEx Coexpression,861
1149	PATZ1	920	ARCHS4 Coexpression,773;Enrichr Queries,411;GTEx Coexpression,1576	PRNP,GNPDA1
1150	HOXA4	920.7	ARCHS4 Coexpression,427;Enrichr Queries,1247;GTEx Coexpression,1088	METRN
1151	ZNF714	921	ARCHS4 Coexpression,1611;Enrichr Queries,822;GTEx Coexpression,330	SF3B3,GNPDA1
1152	ZNF547	921.7	ARCHS4 Coexpression,1246;Enrichr Queries,666;GTEx Coexpression,853	PRNP,GNPDA1
1153	MGA	922	ARCHS4 Coexpression,1535;Enrichr Queries,1169;GTEx Coexpression,62	TPP2,IPO5
1154	FOXP4	922.7	ARCHS4 Coexpression,351;Enrichr Queries,947;GTEx Coexpression,1470	PRNP,PTK7
1155	ZNF37A	923	ARCHS4 Coexpression,1330;Enrichr Queries,642;GTEx Coexpression,797	PRNP,GNPDA1
1156	SHOX	923.3	ARCHS4 Coexpression,1269;Enrichr Queries,1216;GTEx Coexpression,285	ITIH5
1157	OVOL1	923.3	ARCHS4 Coexpression,693;Enrichr Queries,1008;GTEx Coexpression,1069	ASS1
1158	HAND2	924.7	ARCHS4 Coexpression,146;Enrichr Queries,1290;GTEx Coexpression,1338	PTK7,NID1
1159	ZNF80	925	ARCHS4 Coexpression,952;Enrichr Queries,1298;GTEx Coexpression,525
1160	ZNF441	925.3	ARCHS4 Coexpression,829;Enrichr Queries,987;GTEx Coexpression,960	PRNP
1161	HMX1	925.7	ARCHS4 Coexpression,1352;Enrichr Queries,1395;GTEx Coexpression,30	BCAN,METRN
1162	ZNF160	925.7	ARCHS4 Coexpression,615;Enrichr Queries,808;GTEx Coexpression,1354	GNPDA1
1163	ZNF385D	925.7	ARCHS4 Coexpression,1147;Enrichr Queries,1092;GTEx Coexpression,538
1164	BATF2	926	ARCHS4 Coexpression,627;Enrichr Queries,787;GTEx Coexpression,1364	C1QB
1165	ZNF236	926	ARCHS4 Coexpression,639;Enrichr Queries,1023;GTEx Coexpression,1116	GNPDA1
1166	SMAD9	926.7	ARCHS4 Coexpression,1213;Enrichr Queries,752;GTEx Coexpression,815	PRNP
1167	ZNF12	927	ARCHS4 Coexpression,1251;Enrichr Queries,307;GTEx Coexpression,1223	PRNP,GNPDA1
1168	SKOR1	928	ARCHS4 Coexpression,984;GTEx Coexpression,872
1169	HSFX2	929	ARCHS4 Coexpression,929
1170	THAP9	929	ARCHS4 Coexpression,1521;Enrichr Queries,1213;GTEx Coexpression,53	TPP2,IPO5
1171	ZNF284	929.7	ARCHS4 Coexpression,1467;Enrichr Queries,919;GTEx Coexpression,403	GNPDA1,RACK1
1172	TBX15	931	ARCHS4 Coexpression,681;Enrichr Queries,823;GTEx Coexpression,1289	NID1
1173	RHOXF1	931.7	ARCHS4 Coexpression,946;Enrichr Queries,1142;GTEx Coexpression,707
1174	ZNF726	932	ARCHS4 Coexpression,1455;GTEx Coexpression,409	SF3B3
1175	ZSCAN2	932	ARCHS4 Coexpression,1597;Enrichr Queries,932;GTEx Coexpression,267	PRNP,CD9
1176	ZNF124	933	ARCHS4 Coexpression,1414;Enrichr Queries,1005;GTEx Coexpression,380	GNPDA1,TPP2
1177	HMX2	933.3	ARCHS4 Coexpression,995;Enrichr Queries,1363;GTEx Coexpression,442	GAPDH
1178	ZKSCAN3	933.3	ARCHS4 Coexpression,1506;Enrichr Queries,704;GTEx Coexpression,590	PRNP,GNPDA1
1179	LHX5	933.7	ARCHS4 Coexpression,969;Enrichr Queries,1323;GTEx Coexpression,509
1180	ZNF668	933.7	ARCHS4 Coexpression,689;Enrichr Queries,572;GTEx Coexpression,1540	PRNP,GNPDA1
1181	AKAP8L	934	ARCHS4 Coexpression,1278;Enrichr Queries,82;GTEx Coexpression,1442	PRNP,GNPDA1,CD9,GAPDH
1182	NPAS4	934	ARCHS4 Coexpression,968;Enrichr Queries,1152;GTEx Coexpression,682
1183	TBX22	935.7	ARCHS4 Coexpression,376;Enrichr Queries,1259;GTEx Coexpression,1172	IDH1
1184	ZNF491	935.7	ARCHS4 Coexpression,926;Enrichr Queries,1112;GTEx Coexpression,769
1185	ZNF600	937	ARCHS4 Coexpression,857;Enrichr Queries,728;GTEx Coexpression,1226	GNPDA1
1186	ZBTB48	937	ARCHS4 Coexpression,862;Enrichr Queries,712;GTEx Coexpression,1237	PRNP,GNPDA1
1187	FOXN3	937.3	ARCHS4 Coexpression,759;Enrichr Queries,995;GTEx Coexpression,1058	PRNP
1188	ZNF566	938.3	ARCHS4 Coexpression,1345;Enrichr Queries,918;GTEx Coexpression,552	GNPDA1
1189	MKX	939.7	ARCHS4 Coexpression,8;Enrichr Queries,1210;GTEx Coexpression,1601	TPM4,PTK7,NID1,NBL1,VASN
1190	ZNF541	941.7	ARCHS4 Coexpression,1005;Enrichr Queries,1163;GTEx Coexpression,657
1191	ZNF718	943	ARCHS4 Coexpression,220;Enrichr Queries,1082;GTEx Coexpression,1527	GNPDA1,NBL1
1192	FBXL19	944	ARCHS4 Coexpression,1039;GTEx Coexpression,849
1193	SP3	944	ARCHS4 Coexpression,1196;Enrichr Queries,466;GTEx Coexpression,1170	PRNP,GNPDA1
1194	ETV3	944.3	ARCHS4 Coexpression,804;Enrichr Queries,1075;GTEx Coexpression,954	PRNP
1195	BAZ2A	944.7	ARCHS4 Coexpression,576;Enrichr Queries,1070;GTEx Coexpression,1188	GNPDA1
1196	HSF4	946	ARCHS4 Coexpression,268;Enrichr Queries,989;GTEx Coexpression,1581	PRNP,NBL1
1197	ZFHX2	946.3	ARCHS4 Coexpression,713;Enrichr Queries,982;GTEx Coexpression,1144	PRNP
1198	ZNF707	946.7	ARCHS4 Coexpression,705;Enrichr Queries,639;GTEx Coexpression,1496	PRNP,GNPDA1
1199	KLF8	947	ARCHS4 Coexpression,1209;Enrichr Queries,858;GTEx Coexpression,774	ASS1
1200	KLF12	947.3	ARCHS4 Coexpression,344;Enrichr Queries,960;GTEx Coexpression,1538	PRNP,FTL
1201	CAMTA2	948	ARCHS4 Coexpression,1500;Enrichr Queries,697;GTEx Coexpression,647	PRNP,GNPDA1
1202	ZNF473	948	ARCHS4 Coexpression,915;Enrichr Queries,751;GTEx Coexpression,1178	PRNP
1203	SP140L	948.5	ARCHS4 Coexpression,505;GTEx Coexpression,1392	IPO5
1204	GPBP1L1	949	ARCHS4 Coexpression,967;GTEx Coexpression,931
1205	THAP3	949.7	ARCHS4 Coexpression,405;Enrichr Queries,899;GTEx Coexpression,1545	PRNP,ITPA
1206	ZNF804A	950.7	ARCHS4 Coexpression,721;Enrichr Queries,1118;GTEx Coexpression,1013
1207	LHX1	952	ARCHS4 Coexpression,591;Enrichr Queries,1313
1208	ZNF425	952.3	ARCHS4 Coexpression,1055;Enrichr Queries,977;GTEx Coexpression,825	PRNP
1209	HEY2	952.7	ARCHS4 Coexpression,159;Enrichr Queries,1157;GTEx Coexpression,1542	IDH1,SEPT2
1210	TET2	953.5	ARCHS4 Coexpression,1212;GTEx Coexpression,695
1211	ZNF528	953.7	ARCHS4 Coexpression,1009;Enrichr Queries,473;GTEx Coexpression,1379	PRNP,ASS1
1212	ZNF69	953.7	ARCHS4 Coexpression,1534;Enrichr Queries,93;GTEx Coexpression,1234	ITIH5,PRNP,GNPDA1
1213	ZNF543	954	ARCHS4 Coexpression,1626;Enrichr Queries,905;GTEx Coexpression,331	SF3B3,GNPDA1
1214	FOXD3	954.3	ARCHS4 Coexpression,153;Enrichr Queries,1353;GTEx Coexpression,1357	GAPDH,IPO5
1215	ZNF316	956.7	ARCHS4 Coexpression,1041;Enrichr Queries,591;GTEx Coexpression,1238	PRNP,FTL
1216	ZNF611	957	ARCHS4 Coexpression,1210;Enrichr Queries,601;GTEx Coexpression,1060	PRNP,GNPDA1
1217	ZFP2	957	ARCHS4 Coexpression,1275;Enrichr Queries,352;GTEx Coexpression,1244	PRNP,GNPDA1
1218	ZNF672	957.7	ARCHS4 Coexpression,867;Enrichr Queries,551;GTEx Coexpression,1455	PRNP,GNPDA1
1219	SIX1	958	ARCHS4 Coexpression,750;Enrichr Queries,1187;GTEx Coexpression,937
1220	CCDC17	959	ARCHS4 Coexpression,890;GTEx Coexpression,1028
1221	SAFB	959	ARCHS4 Coexpression,518;GTEx Coexpression,1400
1222	NOBOX	959.3	ARCHS4 Coexpression,830;Enrichr Queries,1295;GTEx Coexpression,753
1223	ZIC4	959.3	ARCHS4 Coexpression,625;Enrichr Queries,1342;GTEx Coexpression,911
1224	AKNA	960	ARCHS4 Coexpression,949;Enrichr Queries,1094;GTEx Coexpression,837
1225	ZNF799	960	ARCHS4 Coexpression,1432;Enrichr Queries,341;GTEx Coexpression,1107	PRNP,GNPDA1
1226	ZNF365	960.3	ARCHS4 Coexpression,728;Enrichr Queries,979;GTEx Coexpression,1174	PRNP
1227	ZNF23	960.3	ARCHS4 Coexpression,1397;Enrichr Queries,406;GTEx Coexpression,1078	PRNP,GNPDA1
1228	ZKSCAN7	960.5	ARCHS4 Coexpression,730;GTEx Coexpression,1191
1229	ZNF385C	961	ARCHS4 Coexpression,1088;Enrichr Queries,1135;GTEx Coexpression,660
1230	NFE4	962	GTEx Coexpression,962
1231	MEF2D	963.3	ARCHS4 Coexpression,1271;Enrichr Queries,223;GTEx Coexpression,1396	PRNP,GNPDA1,GAPDH
1232	POU6F1	965	ARCHS4 Coexpression,1579;Enrichr Queries,971;GTEx Coexpression,345	PRNP
1233	ZNF285	965	ARCHS4 Coexpression,1576;GTEx Coexpression,354	PRNP
1234	ZFPM2	965.7	ARCHS4 Coexpression,887;Enrichr Queries,1280;GTEx Coexpression,730
1235	ZNF114	965.7	ARCHS4 Coexpression,1370;Enrichr Queries,1179;GTEx Coexpression,348	2025-09-02
1236	PAX4	966.3	ARCHS4 Coexpression,1120;Enrichr Queries,929;GTEx Coexpression,850	PRNP
1237	EN2	966.7	ARCHS4 Coexpression,865;Enrichr Queries,1316;GTEx Coexpression,719
1238	ZSCAN16	967	ARCHS4 Coexpression,1554;Enrichr Queries,263;GTEx Coexpression,1084	GNPDA1,IDH1
1239	HSFY1	967.5	ARCHS4 Coexpression,624;GTEx Coexpression,1311
1240	IRF5	968	ARCHS4 Coexpression,859;Enrichr Queries,1072;GTEx Coexpression,973	C1QB
1241	SIX2	968	ARCHS4 Coexpression,1162;Enrichr Queries,1238;ReMap ChIP-seq,270;GTEx Coexpression,1202	BCAN
1242	PURG	968	ARCHS4 Coexpression,1043;GTEx Coexpression,893
1243	GMEB1	968.3	ARCHS4 Coexpression,1332;Enrichr Queries,549;GTEx Coexpression,1024	PRNP,GNPDA1
1244	ASCL2	968.7	ARCHS4 Coexpression,626;Enrichr Queries,1028;GTEx Coexpression,1252	PRNP
1245	ZNF429	968.7	ARCHS4 Coexpression,1366;Enrichr Queries,1025;GTEx Coexpression,515	GNPDA1
1246	ZNF485	969.3	ARCHS4 Coexpression,1401;Enrichr Queries,296;GTEx Coexpression,1211	PRNP,GNPDA1
1247	ZNF423	970	ARCHS4 Coexpression,1373;Enrichr Queries,748;GTEx Coexpression,789	ASS1
1248	BPTF	970	ARCHS4 Coexpression,841;GTEx Coexpression,1099
1249	KLF17	971	ARCHS4 Coexpression,1072;Enrichr Queries,332;GTEx Coexpression,1509	ITIH5,PRNP
1250	ZNF735	971.5	ARCHS4 Coexpression,1112;GTEx Coexpression,831
1251	ZNF563	971.7	ARCHS4 Coexpression,896;Enrichr Queries,419;GTEx Coexpression,1600	PRNP,GNPDA1
1252	ZNF362	972	ARCHS4 Coexpression,1475;Enrichr Queries,339;GTEx Coexpression,1102	PRNP,GNPDA1
1253	ZNF512	972.3	ARCHS4 Coexpression,1095;Enrichr Queries,460;GTEx Coexpression,1362	PRNP,GNPDA1
1254	ZNF347	972.3	ARCHS4 Coexpression,1356;Enrichr Queries,1076;GTEx Coexpression,485	GNPDA1
1255	NKX24	972.5	ARCHS4 Coexpression,811;GTEx Coexpression,1134
1256	ZNF273	972.7	ARCHS4 Coexpression,1328;Enrichr Queries,1063;GTEx Coexpression,527	GNPDA1
1257	ZNF224	974	ARCHS4 Coexpression,1256;Enrichr Queries,906;GTEx Coexpression,760	GNPDA1
1258	ZNF77	974.7	ARCHS4 Coexpression,1494;Enrichr Queries,590;GTEx Coexpression,840	PRNP,GNPDA1
1259	ZNF860	975.5	ARCHS4 Coexpression,1243;GTEx Coexpression,708
1260	TIGD3	976.7	ARCHS4 Coexpression,699;Enrichr Queries,1133;GTEx Coexpression,1098
1261	DMRTC2	977.7	ARCHS4 Coexpression,678;Enrichr Queries,1299;GTEx Coexpression,956
1262	TFDP3	978.7	ARCHS4 Coexpression,780;Enrichr Queries,1033;GTEx Coexpression,1123	GNPDA1
1263	ZNF557	979	ARCHS4 Coexpression,1098;Enrichr Queries,653;GTEx Coexpression,1186	PRNP,GNPDA1
1264	IRX6	979.7	ARCHS4 Coexpression,230;Enrichr Queries,1315;GTEx Coexpression,1394	ITIH5
1265	FOXD2	980.7	ARCHS4 Coexpression,910;Enrichr Queries,952;GTEx Coexpression,1080	PRNP
1266	LTF	982	ARCHS4 Coexpression,845;GTEx Coexpression,1119
1267	ZNF788P	982	ARCHS4 Coexpression,1274;Enrichr Queries,756;GTEx Coexpression,916	GNPDA1
1268	PCGF6	982.3	ARCHS4 Coexpression,1347;Enrichr Queries,650;GTEx Coexpression,950	PRNP,IPO5
1269	HOXA7	983.3	ARCHS4 Coexpression,1132;Enrichr Queries,827;GTEx Coexpression,991	PRNP
1270	ZHX3	984.7	ARCHS4 Coexpression,1096;Enrichr Queries,581;GTEx Coexpression,1277	PRNP,GNPDA1
1271	ZNF287	988	ARCHS4 Coexpression,1232;Enrichr Queries,430;GTEx Coexpression,1302	PRNP,GNPDA1
1272	PBX4	988	ARCHS4 Coexpression,990;Enrichr Queries,1079;GTEx Coexpression,895	PRNP
1273	SP9	988	ARCHS4 Coexpression,855;GTEx Coexpression,1121
1274	NR2C1	988	ARCHS4 Coexpression,1568;Enrichr Queries,566;GTEx Coexpression,830	PRNP,GNPDA1
1275	ZNF502	989	ARCHS4 Coexpression,897;Enrichr Queries,830;GTEx Coexpression,1240	PRNP
1276	ZNF383	989.3	ARCHS4 Coexpression,1119;Enrichr Queries,573;GTEx Coexpression,1276	PRNP,GNPDA1
1277	ZNF382	989.3	ARCHS4 Coexpression,1360;Enrichr Queries,791;GTEx Coexpression,817	GNPDA1
1278	MXD1	989.3	ARCHS4 Coexpression,1214;Enrichr Queries,966;GTEx Coexpression,788	PRNP
1279	ZNF280D	989.7	ARCHS4 Coexpression,1057;Enrichr Queries,407;GTEx Coexpression,1505	PRNP,GNPDA1
1280	ARID2	990	ARCHS4 Coexpression,1428;Enrichr Queries,1022;ReMap ChIP-seq,93;GTEx Coexpression,1417	CS,GNPDA1,RACK1,CP,FTL
1281	ZFP37	990.3	ARCHS4 Coexpression,1608;Enrichr Queries,783;GTEx Coexpression,580	PRNP
1282	MXD3	990.7	ARCHS4 Coexpression,979;Enrichr Queries,1109;GTEx Coexpression,884
1283	ZFP90	991	ARCHS4 Coexpression,1097;Enrichr Queries,576;GTEx Coexpression,1300	PRNP,GNPDA1
1284	L3MBTL1	991	ARCHS4 Coexpression,1280;GTEx Coexpression,702
1285	TBX6	992	ARCHS4 Coexpression,837;Enrichr Queries,1083;GTEx Coexpression,1056	PRNP
1286	ZNF644	992.5	ARCHS4 Coexpression,1561;Enrichr Queries,754;ReMap ChIP-seq,219;GTEx Coexpression,1436	GNPDA1,METRN,FTL
1287	ZNF679	997	ARCHS4 Coexpression,1202;Enrichr Queries,275;GTEx Coexpression,1514	PRNP,GNPDA1
1288	GMEB2	999	ARCHS4 Coexpression,1244;Enrichr Queries,587;GTEx Coexpression,1166	PRNP,GNPDA1
1289	ZBTB20	999.3	ARCHS4 Coexpression,1304;Enrichr Queries,124;GTEx Coexpression,1570	PRNP,GNPDA1,CD9
1290	DPF3	1000	ARCHS4 Coexpression,740;Enrichr Queries,865;GTEx Coexpression,1395	PRNP
1291	FOXN2	1001	ARCHS4 Coexpression,1577;Enrichr Queries,716;GTEx Coexpression,711	PRNP,GNPDA1
1292	LEF1	1002	ARCHS4 Coexpression,1333;Enrichr Queries,1249;ReMap ChIP-seq,243;GTEx Coexpression,1181	GAPDH
1293	DRGX	1002	ARCHS4 Coexpression,190;Enrichr Queries,1221;GTEx Coexpression,1595	PRNP,PTK7
1294	TFAP2B	1002	ARCHS4 Coexpression,812;Enrichr Queries,1257;GTEx Coexpression,938
1295	SCML4	1003	ARCHS4 Coexpression,1203;Enrichr Queries,1078;GTEx Coexpression,728	PRNP
1296	SIX3	1003	ARCHS4 Coexpression,1441;Enrichr Queries,1329;GTEx Coexpression,239	METRN
1297	ZNF438	1003	ARCHS4 Coexpression,1448;Enrichr Queries,911;GTEx Coexpression,651	GNPDA1
1298	ZSCAN5A	1004	ARCHS4 Coexpression,1224;Enrichr Queries,385;GTEx Coexpression,1403	PRNP,GNPDA1
1299	ZNF208	1004	ARCHS4 Coexpression,538;Enrichr Queries,1006;GTEx Coexpression,1468	ITIH5
1300	SIX4	1004	ARCHS4 Coexpression,429;Enrichr Queries,1233;GTEx Coexpression,1350	IPO5
1301	FOXN4	1004	ARCHS4 Coexpression,911;Enrichr Queries,950;GTEx Coexpression,1152	BCAN
1302	ZNF620	1005	ARCHS4 Coexpression,1359;Enrichr Queries,1032;GTEx Coexpression,623	GNPDA1
1303	BARHL2	1005	ARCHS4 Coexpression,1122;Enrichr Queries,1381;GTEx Coexpression,512
1304	FOXI3	1006	ARCHS4 Coexpression,1406;GTEx Coexpression,605
1305	SOHLH2	1006	ARCHS4 Coexpression,1046;Enrichr Queries,485;GTEx Coexpression,1486	PRNP,ASS1
1306	UNCX	1006	ARCHS4 Coexpression,1139;Enrichr Queries,1351;GTEx Coexpression,528
1307	ZNF587	1007	ARCHS4 Coexpression,1231;Enrichr Queries,398;GTEx Coexpression,1393	PRNP,GNPDA1
1308	FOXH1	1009	ARCHS4 Coexpression,719;Enrichr Queries,1119;GTEx Coexpression,1190
1309	ZNF692	1010	ARCHS4 Coexpression,1395;Enrichr Queries,191;GTEx Coexpression,1445	PRNP,GNPDA1,CD9
1310	ZNF785	1012	ARCHS4 Coexpression,1457;GTEx Coexpression,566
1311	CCDC169SOHLH2	1014	ARCHS4 Coexpression,1014
1312	CIC	1014	ARCHS4 Coexpression,1541;Enrichr Queries,694;GTEx Coexpression,808	GNPDA1,GAPDH
1313	ZNF10	1015	ARCHS4 Coexpression,288;Enrichr Queries,1229;GTEx Coexpression,1528	TPM4
1314	ZNF813	1016	ARCHS4 Coexpression,1515;GTEx Coexpression,516
1315	ZNF615	1017	ARCHS4 Coexpression,1158;Enrichr Queries,923;GTEx Coexpression,969	PRNP
1316	THRB	1017	ARCHS4 Coexpression,1379;Enrichr Queries,285;GTEx Coexpression,1386	PRNP,GNPDA1
1317	ZNF276	1017	ARCHS4 Coexpression,1266;Enrichr Queries,679;GTEx Coexpression,1106	PRNP,GNPDA1
1318	CPXCR1	1017	ARCHS4 Coexpression,398;Enrichr Queries,1096;GTEx Coexpression,1557	PTK7
1319	FOXD4L3	1017	ARCHS4 Coexpression,651;Enrichr Queries,1368;GTEx Coexpression,1032
1320	FOXR2	1017	ARCHS4 Coexpression,345;Enrichr Queries,1347;GTEx Coexpression,1360	SF3B3
1321	ZNF606	1017	ARCHS4 Coexpression,1126;Enrichr Queries,618;GTEx Coexpression,1308	PRNP,GNPDA1
1322	NFIA	1018	ARCHS4 Coexpression,1342;Enrichr Queries,371;GTEx Coexpression,1342	PRNP,CD9
1323	NANOGNB	1020	ARCHS4 Coexpression,779;GTEx Coexpression,1261
1324	ETV7	1021	ARCHS4 Coexpression,610;Enrichr Queries,1401;GTEx Coexpression,1052
1325	CENPT	1021	ARCHS4 Coexpression,1308;Enrichr Queries,293;GTEx Coexpression,1462	PRNP,CD9
1326	ZNF577	1022	ARCHS4 Coexpression,1087;Enrichr Queries,888;GTEx Coexpression,1090	PRNP
1327	THAP2	1022	ARCHS4 Coexpression,1520;Enrichr Queries,451;GTEx Coexpression,1096	PRNP,GNPDA1
1328	DMRTA2	1022	ARCHS4 Coexpression,743;Enrichr Queries,1265;GTEx Coexpression,1059
1329	ZNF683	1025	ARCHS4 Coexpression,821;Enrichr Queries,720;GTEx Coexpression,1533	C1QB
1330	ZNF687	1027	ARCHS4 Coexpression,956;Enrichr Queries,719;GTEx Coexpression,1405	GNPDA1,GAPDH
1331	ZIC1	1029	ARCHS4 Coexpression,1463;Enrichr Queries,766;GTEx Coexpression,857	CP
1332	ZSCAN1	1030	ARCHS4 Coexpression,586;Enrichr Queries,1140;GTEx Coexpression,1363
1333	ZSCAN31	1031	ARCHS4 Coexpression,1324;GTEx Coexpression,737
1334	ZNF407	1031	ARCHS4 Coexpression,1605;Enrichr Queries,1015;GTEx Coexpression,472	GNPDA1
1335	ZNF292	1031	ARCHS4 Coexpression,820;Enrichr Queries,984;GTEx Coexpression,1288	GNPDA1
1336	ZNF585B	1031	ARCHS4 Coexpression,939;Enrichr Queries,935;GTEx Coexpression,1220	GNPDA1
1337	SNAPC2	1032	ARCHS4 Coexpression,766;GTEx Coexpression,1297
1338	DLX2	1032	ARCHS4 Coexpression,1121;Enrichr Queries,1177;GTEx Coexpression,798
1339	ZNF280B	1032	ARCHS4 Coexpression,1424;Enrichr Queries,640	PRNP,GNPDA1
1340	ZNF628	1033	ARCHS4 Coexpression,932;Enrichr Queries,1055;GTEx Coexpression,1113	PRNP
1341	ZFHX4	1033	ARCHS4 Coexpression,694;Enrichr Queries,821;GTEx Coexpression,1585	NID1
1342	ZNF546	1034	ARCHS4 Coexpression,1268;Enrichr Queries,675;GTEx Coexpression,1159	PRNP,GNPDA1
1343	ZNF781	1034	ARCHS4 Coexpression,1323;Enrichr Queries,1124;GTEx Coexpression,656
1344	ZNF471	1035	ARCHS4 Coexpression,1148;Enrichr Queries,1151;GTEx Coexpression,806
1345	AHDC1	1036	ARCHS4 Coexpression,1542;Enrichr Queries,1174;GTEx Coexpression,391	CD9
1346	EN1	1036	ARCHS4 Coexpression,914;Enrichr Queries,1336;GTEx Coexpression,858
1347	ZNF665	1036	ARCHS4 Coexpression,1306;Enrichr Queries,370;GTEx Coexpression,1432	PRNP,GNPDA1
1348	JAZF1	1037	ARCHS4 Coexpression,1164;Enrichr Queries,358;GTEx Coexpression,1588	PRNP,GNPDA1
1349	RXRB	1038	ARCHS4 Coexpression,1315;Enrichr Queries,206;GTEx Coexpression,1592	PRNP,GNPDA1,GAPDH
1350	ZSCAN4	1038	ARCHS4 Coexpression,1295;Enrichr Queries,1254;GTEx Coexpression,565
1351	ZNF277	1038	ARCHS4 Coexpression,1503;Enrichr Queries,197;GTEx Coexpression,1414	PRNP,GNPDA1,IDH1
1352	ZNF548	1039	ARCHS4 Coexpression,1284;Enrichr Queries,511;GTEx Coexpression,1323	PRNP,GNPDA1
1353	SPZ1	1040	ARCHS4 Coexpression,643;GTEx Coexpression,1437
1354	BARX1	1042	ARCHS4 Coexpression,284;Enrichr Queries,1393;GTEx Coexpression,1449	ASS1
1355	ZNF708	1042	ARCHS4 Coexpression,1537;Enrichr Queries,812;GTEx Coexpression,778	PRNP
1356	DACH2	1043	ARCHS4 Coexpression,688;Enrichr Queries,1087;GTEx Coexpression,1355
1357	ZSCAN5B	1045	ARCHS4 Coexpression,1298;Enrichr Queries,1103;GTEx Coexpression,734
1358	ZNF155	1046	ARCHS4 Coexpression,1507;Enrichr Queries,749;GTEx Coexpression,882	GNPDA1
1359	ZNF625	1046	ARCHS4 Coexpression,1116;Enrichr Queries,878;GTEx Coexpression,1145	GNPDA1
1360	TLX3	1047	ARCHS4 Coexpression,690;Enrichr Queries,1373;GTEx Coexpression,1077
1361	ZNF410	1047	ARCHS4 Coexpression,1566;Enrichr Queries,62;GTEx Coexpression,1512	PRNP,GNPDA1,GAPDH,FTL
1362	PAX7	1048	ARCHS4 Coexpression,512;Enrichr Queries,1252;GTEx Coexpression,1380	RACK1
1363	ZNF234	1050	ARCHS4 Coexpression,1135;Enrichr Queries,992;GTEx Coexpression,1023	GNPDA1
1364	ZNF200	1050	ARCHS4 Coexpression,1259;Enrichr Queries,660;GTEx Coexpression,1231	PRNP,GNPDA1
1365	PLAG1	1050	ARCHS4 Coexpression,1371;Enrichr Queries,775;GTEx Coexpression,1005	PRNP
1366	POU3F4	1051	ARCHS4 Coexpression,702;Enrichr Queries,1192;GTEx Coexpression,1258
1367	SP140	1052	ARCHS4 Coexpression,1338;Enrichr Queries,1074;GTEx Coexpression,745	C1QB
1368	ZNF333	1052	ARCHS4 Coexpression,1211;Enrichr Queries,1026;GTEx Coexpression,920	GNPDA1
1369	HELT	1052	ARCHS4 Coexpression,776;Enrichr Queries,1386;GTEx Coexpression,995
1370	ZNF556	1052	ARCHS4 Coexpression,1454;Enrichr Queries,809;GTEx Coexpression,894	GNPDA1
1371	ZNF76	1053	ARCHS4 Coexpression,1392;Enrichr Queries,210;GTEx Coexpression,1558	PRNP,GNPDA1,GAPDH
1372	ZNF610	1054	ARCHS4 Coexpression,1364;Enrichr Queries,1081;GTEx Coexpression,717	GNPDA1
1373	TFAP2E	1055	ARCHS4 Coexpression,1544;Enrichr Queries,1016;GTEx Coexpression,606	BCAN
1374	ZNF440	1056	ARCHS4 Coexpression,1262;Enrichr Queries,877;GTEx Coexpression,1030	GNPDA1
1375	SIX6	1056	ARCHS4 Coexpression,472;Enrichr Queries,1376;GTEx Coexpression,1321	IDH1
1376	RHOXF2B	1056	ARCHS4 Coexpression,919;Enrichr Queries,1095;GTEx Coexpression,1155
1377	ZNF268	1057	ARCHS4 Coexpression,1287;Enrichr Queries,301;GTEx Coexpression,1584	PRNP,GNPDA1
1378	MSGN1	1057	ARCHS4 Coexpression,1552;Enrichr Queries,1190;GTEx Coexpression,430	CD9
1379	TRERF1	1058	ARCHS4 Coexpression,631;Enrichr Queries,1131;GTEx Coexpression,1411
1380	CXXC1	1059	ARCHS4 Coexpression,1389;Enrichr Queries,225;GTEx Coexpression,1562	PRNP,GNPDA1,GAPDH
1381	ZNF695	1059	ARCHS4 Coexpression,1464;Enrichr Queries,1270;GTEx Coexpression,443	GAPDH
1382	ZNF771	1061	ARCHS4 Coexpression,644;Enrichr Queries,1307;GTEx Coexpression,1232
1383	FOSB	1061	ARCHS4 Coexpression,1329;Enrichr Queries,502;GTEx Coexpression,1352	PRNP,CD9
1384	ZFP69	1062	ARCHS4 Coexpression,683;GTEx Coexpression,1441
1385	OLIG3	1064	ARCHS4 Coexpression,817;Enrichr Queries,1358;GTEx Coexpression,1017
1386	GATA5	1065	ARCHS4 Coexpression,305;Enrichr Queries,1309;GTEx Coexpression,1580	NBL1
1387	ZNF705B	1065	ARCHS4 Coexpression,605;GTEx Coexpression,1525
1388	RLF	1065	ARCHS4 Coexpression,1612;Enrichr Queries,699;GTEx Coexpression,885	PRNP,GNPDA1
1389	ZBTB1	1065	ARCHS4 Coexpression,1273;Enrichr Queries,611;GTEx Coexpression,1312	PRNP,GNPDA1
1390	ZNF844	1067	ARCHS4 Coexpression,1228;GTEx Coexpression,906
1391	ZNF737	1067	ARCHS4 Coexpression,1045;GTEx Coexpression,1089
1392	ZBTB17	1071	ARCHS4 Coexpression,1022;Enrichr Queries,711;GTEx Coexpression,1479	PRNP,GNPDA1
1393	MYF6	1071	ARCHS4 Coexpression,783;Enrichr Queries,1214;GTEx Coexpression,1216
1394	ZNF99	1071	ARCHS4 Coexpression,1529;Enrichr Queries,1068;GTEx Coexpression,617	GNPDA1
1395	ZBTB49	1072	ARCHS4 Coexpression,1082;GTEx Coexpression,1062
1396	ZNF768	1073	ARCHS4 Coexpression,931;Enrichr Queries,743;GTEx Coexpression,1544	GNPDA1
1397	TPRX1	1073	ARCHS4 Coexpression,1253;Enrichr Queries,882;GTEx Coexpression,1085	GNPDA1
1398	REXO4	1076	ARCHS4 Coexpression,662;GTEx Coexpression,1490
1399	FEZF1	1076	ARCHS4 Coexpression,737;Enrichr Queries,1278;GTEx Coexpression,1214
1400	ZNF500	1078	ARCHS4 Coexpression,1594;Enrichr Queries,915;GTEx Coexpression,724	GNPDA1
1401	GSC2	1078	ARCHS4 Coexpression,710;Enrichr Queries,1398;GTEx Coexpression,1126
1402	HOXB8	1080	ARCHS4 Coexpression,881;Enrichr Queries,887;GTEx Coexpression,1471	PRNP
1403	ZNF572	1081	ARCHS4 Coexpression,515;Enrichr Queries,1138;GTEx Coexpression,1589	SF3B3
1404	ZNF254	1081	ARCHS4 Coexpression,1462;Enrichr Queries,422;GTEx Coexpression,1358	PRNP,GNPDA1
1405	FOXE3	1081	ARCHS4 Coexpression,461;Enrichr Queries,1400;GTEx Coexpression,1383	SF3B3
1406	ZBTB14	1082	ARCHS4 Coexpression,1609;GTEx Coexpression,554
1407	NEUROG3	1083	ARCHS4 Coexpression,524;Enrichr Queries,1281;GTEx Coexpression,1444
1408	MAFA	1084	ARCHS4 Coexpression,706;Enrichr Queries,1148;GTEx Coexpression,1398
1409	LHX3	1085	ARCHS4 Coexpression,765;Enrichr Queries,1356;GTEx Coexpression,1133
1410	INSM1	1085	ARCHS4 Coexpression,998;Enrichr Queries,914;GTEx Coexpression,1343	PRNP
1411	HOXD12	1085	ARCHS4 Coexpression,1439;Enrichr Queries,1383;GTEx Coexpression,433	NBL1
1412	ZNF624	1087	ARCHS4 Coexpression,1539;Enrichr Queries,287;GTEx Coexpression,1434	PRNP,GNPDA1
1413	ZNF320	1087	ARCHS4 Coexpression,1099;Enrichr Queries,969;GTEx Coexpression,1192	GNPDA1
1414	ZNF713	1087	ARCHS4 Coexpression,1468;Enrichr Queries,928;GTEx Coexpression,865	GNPDA1
1415	MYF5	1088	ARCHS4 Coexpression,764;Enrichr Queries,1204;GTEx Coexpression,1295
1416	MZF1	1089	ARCHS4 Coexpression,1270;Enrichr Queries,400;GTEx Coexpression,1597	PRNP,GNPDA1
1417	ZNF250	1089	ARCHS4 Coexpression,1376;Enrichr Queries,444;GTEx Coexpression,1448	PRNP,GNPDA1
1418	ZNF627	1090	ARCHS4 Coexpression,1595;Enrichr Queries,380;GTEx Coexpression,1294	PRNP,GNPDA1
1419	ZNF215	1090	ARCHS4 Coexpression,1245;Enrichr Queries,996;GTEx Coexpression,1029	GNPDA1
1420	ZNF98	1090	ARCHS4 Coexpression,1325;Enrichr Queries,1114;GTEx Coexpression,832
1421	ZNF536	1092	ARCHS4 Coexpression,873;Enrichr Queries,1180;GTEx Coexpression,1224
1422	ZNF17	1092	ARCHS4 Coexpression,1555;Enrichr Queries,435;GTEx Coexpression,1287	PRNP,GNPDA1
1423	ZNF454	1092	ARCHS4 Coexpression,960;Enrichr Queries,1088;GTEx Coexpression,1229
1424	ZBTB10	1094	ARCHS4 Coexpression,1183;Enrichr Queries,910;GTEx Coexpression,1189	PRNP
1425	ZNF831	1095	ARCHS4 Coexpression,1322;Enrichr Queries,1371;GTEx Coexpression,591
1426	ZNF396	1097	ARCHS4 Coexpression,1285;Enrichr Queries,1186;GTEx Coexpression,820
1427	ZNF222	1098	ARCHS4 Coexpression,1470;Enrichr Queries,896;GTEx Coexpression,928	PRNP
1428	ZNF367	1098	ARCHS4 Coexpression,1596;Enrichr Queries,1276;GTEx Coexpression,422	GAPDH
1429	OTP	1098	ARCHS4 Coexpression,663;Enrichr Queries,1339;GTEx Coexpression,1292
1430	ZNF782	1098	ARCHS4 Coexpression,1114;Enrichr Queries,841;GTEx Coexpression,1340	GNPDA1
1431	YBX2	1099	ARCHS4 Coexpression,1166;Enrichr Queries,965;GTEx Coexpression,1165	ASS1
1432	ZNF830	1099	ARCHS4 Coexpression,1254;Enrichr Queries,580;GTEx Coexpression,1464	PRNP,GNPDA1
1433	ANKZF1	1100	ARCHS4 Coexpression,1477;Enrichr Queries,236;GTEx Coexpression,1586	PRNP,GNPDA1,GAPDH
1434	FEV	1102	ARCHS4 Coexpression,1028;Enrichr Queries,740;GTEx Coexpression,1539	PRNP
1435	ZNF660	1103	ARCHS4 Coexpression,1006;Enrichr Queries,1162;GTEx Coexpression,1140
1436	ZNF717	1103	ARCHS4 Coexpression,1532;Enrichr Queries,729;GTEx Coexpression,1048	ITIH5
1437	KIN	1105	ARCHS4 Coexpression,1588;Enrichr Queries,678;GTEx Coexpression,1050	PRNP,GNPDA1
1438	ZNF516	1107	ARCHS4 Coexpression,1048;Enrichr Queries,1101;GTEx Coexpression,1171
1439	ZNF184	1107	ARCHS4 Coexpression,1282;Enrichr Queries,599;GTEx Coexpression,1440	PRNP,GNPDA1
1440	ZNF845	1107	ARCHS4 Coexpression,1602;Enrichr Queries,773;GTEx Coexpression,947	GNPDA1
1441	SETBP1	1107	ARCHS4 Coexpression,805;Enrichr Queries,985;GTEx Coexpression,1532	PRNP
1442	ZNF662	1109	ARCHS4 Coexpression,1486;Enrichr Queries,1360;GTEx Coexpression,481
1443	DMRTB1	1110	ARCHS4 Coexpression,1015;Enrichr Queries,1260;GTEx Coexpression,1054
1444	ZNF442	1110	ARCHS4 Coexpression,1491;Enrichr Queries,357;GTEx Coexpression,1482	PRNP,GNPDA1
1445	POU6F2	1111	ARCHS4 Coexpression,752;Enrichr Queries,1090;GTEx Coexpression,1492
1446	ZNF84	1111	ARCHS4 Coexpression,1261;Enrichr Queries,767;GTEx Coexpression,1306	GNPDA1
1447	ZNF841	1112	ARCHS4 Coexpression,1105;Enrichr Queries,883;GTEx Coexpression,1348	GNPDA1
1448	MESP1	1112	ARCHS4 Coexpression,1384;Enrichr Queries,758;GTEx Coexpression,1195	ASS1
1449	ZNF709	1113	ARCHS4 Coexpression,1143;Enrichr Queries,1077;GTEx Coexpression,1118	GNPDA1
1450	SON	1115	ARCHS4 Coexpression,771;GTEx Coexpression,1459
1451	SKOR2	1116	ARCHS4 Coexpression,1413;GTEx Coexpression,818
1452	ZNF512B	1116	ARCHS4 Coexpression,1141;Enrichr Queries,677;GTEx Coexpression,1530	PRNP,GNPDA1
1453	LMX1A	1116	ARCHS4 Coexpression,905;Enrichr Queries,1215;GTEx Coexpression,1228
1454	ZNF226	1116	ARCHS4 Coexpression,1478;Enrichr Queries,670;GTEx Coexpression,1201	PRNP,GNPDA1
1455	ZNF135	1117	ARCHS4 Coexpression,935;Enrichr Queries,1102;GTEx Coexpression,1314
1456	ZNF460	1120	ARCHS4 Coexpression,1591;Enrichr Queries,503;GTEx Coexpression,1266	PRNP,GNPDA1
1457	HSF2	1121	ARCHS4 Coexpression,1340;Enrichr Queries,517;GTEx Coexpression,1507	PRNP,GNPDA1
1458	TBX4	1122	ARCHS4 Coexpression,838;Enrichr Queries,1248;GTEx Coexpression,1279
1459	PITX3	1122	ARCHS4 Coexpression,581;Enrichr Queries,1317;GTEx Coexpression,1467
1460	TBX1	1123	ARCHS4 Coexpression,992;Enrichr Queries,1263;GTEx Coexpression,1115
1461	EBF2	1124	ARCHS4 Coexpression,945;GTEx Coexpression,1303
1462	ZNF132	1124	ARCHS4 Coexpression,1205;Enrichr Queries,1130;GTEx Coexpression,1038
1463	LHX9	1127	ARCHS4 Coexpression,590;Enrichr Queries,1243;GTEx Coexpression,1547
1464	NEUROG1	1128	ARCHS4 Coexpression,1402;Enrichr Queries,731;GTEx Coexpression,1251	BCAN
1465	ZNF594	1129	ARCHS4 Coexpression,1619;Enrichr Queries,1080;GTEx Coexpression,687	GNPDA1
1466	CUX2	1130	ARCHS4 Coexpression,727;Enrichr Queries,1145;GTEx Coexpression,1519
1467	ZNF701	1130	ARCHS4 Coexpression,1624;Enrichr Queries,598;GTEx Coexpression,1169	PRNP,GNPDA1
1468	ZNF843	1131	ARCHS4 Coexpression,1068;Enrichr Queries,1182;GTEx Coexpression,1142
1469	SCX	1131	ARCHS4 Coexpression,1131
1470	ZNF487	1133	ARCHS4 Coexpression,1388;Enrichr Queries,437;GTEx Coexpression,1575	GNPDA1,NID1
1471	ZNF800	1134	ARCHS4 Coexpression,1447;Enrichr Queries,637;GTEx Coexpression,1319	PRNP,GNPDA1
1472	ASCL4	1136	ARCHS4 Coexpression,1155;Enrichr Queries,1314;GTEx Coexpression,939
1473	SOX14	1137	ARCHS4 Coexpression,647;Enrichr Queries,1390;GTEx Coexpression,1373
1474	TBPL2	1138	ARCHS4 Coexpression,1575;GTEx Coexpression,701
1475	ZNF682	1138	ARCHS4 Coexpression,1442;Enrichr Queries,724;GTEx Coexpression,1248	PRNP
1476	TTF1	1140	ARCHS4 Coexpression,1317;GTEx Coexpression,963
1477	NR2E3	1141	ARCHS4 Coexpression,1456;Enrichr Queries,825	PRNP
1478	ZNF484	1141	ARCHS4 Coexpression,1616;Enrichr Queries,953;GTEx Coexpression,855	GNPDA1
1479	ZNF865	1143	ARCHS4 Coexpression,1219;GTEx Coexpression,1067
1480	DBX1	1143	ARCHS4 Coexpression,985;Enrichr Queries,1308;GTEx Coexpression,1137
1481	ZNF626	1143	ARCHS4 Coexpression,622;Enrichr Queries,1267;GTEx Coexpression,1541
1482	ZNF345	1143	ARCHS4 Coexpression,1195;Enrichr Queries,922;GTEx Coexpression,1313	PRNP
1483	ZFP82	1144	ARCHS4 Coexpression,1582;Enrichr Queries,804;GTEx Coexpression,1046	PRNP
1484	ZBTB41	1145	ARCHS4 Coexpression,1546;Enrichr Queries,1035;GTEx Coexpression,854	GNPDA1
1485	PHOX2B	1146	ARCHS4 Coexpression,758;Enrichr Queries,1272;GTEx Coexpression,1408
1486	RFX6	1147	ARCHS4 Coexpression,774;Enrichr Queries,1168;GTEx Coexpression,1500
1487	FOXR1	1147	ARCHS4 Coexpression,1296;Enrichr Queries,1354;GTEx Coexpression,792
1488	ZNF225	1149	ARCHS4 Coexpression,885;GTEx Coexpression,1412
1489	CENPBD1	1149	ARCHS4 Coexpression,1061;GTEx Coexpression,1236
1490	ZNF257	1150	ARCHS4 Coexpression,1174;Enrichr Queries,1129;GTEx Coexpression,1146
1491	SIM2	1150	ARCHS4 Coexpression,1290;Enrichr Queries,1160;GTEx Coexpression,1000
1492	DLX1	1150	ARCHS4 Coexpression,1145;Enrichr Queries,851;GTEx Coexpression,1454	PRNP
1493	ZBTB43	1157	ARCHS4 Coexpression,1446;Enrichr Queries,462;GTEx Coexpression,1563	PRNP,GNPDA1
1494	FOXB2	1158	ARCHS4 Coexpression,564;Enrichr Queries,1399;GTEx Coexpression,1511
1495	RORB	1159	ARCHS4 Coexpression,877;Enrichr Queries,1176;GTEx Coexpression,1423
1496	ZNF404	1159	ARCHS4 Coexpression,1189;Enrichr Queries,1261;GTEx Coexpression,1026
1497	ZNF684	1161	ARCHS4 Coexpression,1176;Enrichr Queries,972;GTEx Coexpression,1334	GNPDA1
1498	ZNF141	1162	ARCHS4 Coexpression,1423;Enrichr Queries,1122;GTEx Coexpression,942
1499	ZNF214	1163	ARCHS4 Coexpression,1449;Enrichr Queries,796;GTEx Coexpression,1243	GNPDA1
1500	VENTX	1164	ARCHS4 Coexpression,1241;Enrichr Queries,1284;GTEx Coexpression,968
1501	ZNF474	1166	ARCHS4 Coexpression,623;Enrichr Queries,1310;GTEx Coexpression,1566
1502	ZNF140	1169	ARCHS4 Coexpression,1485;Enrichr Queries,450;GTEx Coexpression,1571	PRNP,GNPDA1
1503	ISL2	1173	ARCHS4 Coexpression,1160;Enrichr Queries,1355;GTEx Coexpression,1003
1504	DMBX1	1173	ARCHS4 Coexpression,1348;Enrichr Queries,735;GTEx Coexpression,1435	ASS1
1505	ZNF385B	1173	ARCHS4 Coexpression,986;Enrichr Queries,1105;GTEx Coexpression,1428
1506	CBLL2	1175	ARCHS4 Coexpression,943;Enrichr Queries,983;GTEx Coexpression,1599	GNPDA1
1507	PRR12	1177	ARCHS4 Coexpression,1206;Enrichr Queries,1111;GTEx Coexpression,1215
1508	ZNF439	1178	ARCHS4 Coexpression,1239;Enrichr Queries,759;GTEx Coexpression,1536	GNPDA1
1509	ZIM2	1178	ARCHS4 Coexpression,836;Enrichr Queries,1093;GTEx Coexpression,1606
1510	ZBTB37	1179	ARCHS4 Coexpression,1168;Enrichr Queries,1007;GTEx Coexpression,1361	PRNP
1511	PHF20	1180	ARCHS4 Coexpression,1466;Enrichr Queries,707;GTEx Coexpression,1368	PRNP,GNPDA1
1512	ZNF148	1184	ARCHS4 Coexpression,1536;Enrichr Queries,593;GTEx Coexpression,1424	PRNP,GNPDA1
1513	SNAPC5	1185	ARCHS4 Coexpression,843;GTEx Coexpression,1526
1514	RHOXF2	1185	ARCHS4 Coexpression,997;Enrichr Queries,1149;GTEx Coexpression,1409
1515	TIGD1	1185	ARCHS4 Coexpression,1090;GTEx Coexpression,1280
1516	VSX2	1185	ARCHS4 Coexpression,676;Enrichr Queries,1388;GTEx Coexpression,1491
1517	ZNF221	1185	ARCHS4 Coexpression,1565;Enrichr Queries,897;GTEx Coexpression,1093	GNPDA1
1518	TBPL1	1186	ARCHS4 Coexpression,895;GTEx Coexpression,1476
1519	ZNF518A	1186	ARCHS4 Coexpression,1589;Enrichr Queries,372;GTEx Coexpression,1598	PRNP,GNPDA1
1520	ONECUT3	1187	ARCHS4 Coexpression,1416;Enrichr Queries,1294;GTEx Coexpression,851
1521	PROP1	1187	ARCHS4 Coexpression,1042;Enrichr Queries,1366;GTEx Coexpression,1154
1522	ZNF705G	1188	ARCHS4 Coexpression,839;GTEx Coexpression,1537
1523	DLX5	1189	ARCHS4 Coexpression,1375;Enrichr Queries,1303;GTEx Coexpression,888
1524	PKNOX2	1191	ARCHS4 Coexpression,894;Enrichr Queries,1258;GTEx Coexpression,1421
1525	NKX21	1192	ARCHS4 Coexpression,1378;GTEx Coexpression,1006
1526	PTF1A	1193	ARCHS4 Coexpression,1382;Enrichr Queries,1346;GTEx Coexpression,852
1527	ZNF654	1193	ARCHS4 Coexpression,1603;Enrichr Queries,866;GTEx Coexpression,1111	GNPDA1
1528	ZBTB21	1194	ARCHS4 Coexpression,1193;GTEx Coexpression,1194
1529	ZNF772	1194	ARCHS4 Coexpression,1563;Enrichr Queries,1043;GTEx Coexpression,975	GNPDA1
1530	HSF5	1194	ARCHS4 Coexpression,795;Enrichr Queries,1235;GTEx Coexpression,1553
1531	ZNF418	1195	ARCHS4 Coexpression,1426;Enrichr Queries,770;GTEx Coexpression,1388	GNPDA1
1532	ZNF630	1195	ARCHS4 Coexpression,907;GTEx Coexpression,1483
1533	ZNF253	1195	ARCHS4 Coexpression,1517;Enrichr Queries,990;GTEx Coexpression,1079	GNPDA1
1534	POU5F2	1196	ARCHS4 Coexpression,1184;GTEx Coexpression,1208
1535	POU1F1	1196	ARCHS4 Coexpression,1488;Enrichr Queries,843;GTEx Coexpression,1257	CP
1536	ZNF780B	1197	ARCHS4 Coexpression,1081;Enrichr Queries,1042;GTEx Coexpression,1469	GNPDA1
1537	ZNF879	1200	ARCHS4 Coexpression,1451;GTEx Coexpression,949
1538	ZNF518B	1201	ARCHS4 Coexpression,1548;Enrichr Queries,550;GTEx Coexpression,1504	PRNP,GNPDA1
1539	FOXB1	1204	ARCHS4 Coexpression,921;Enrichr Queries,1387;GTEx Coexpression,1305
1540	ZNF211	1204	ARCHS4 Coexpression,1438;Enrichr Queries,652;GTEx Coexpression,1523	PRNP,GNPDA1
1541	FIZ1	1205	ARCHS4 Coexpression,1344;Enrichr Queries,692;GTEx Coexpression,1578	PRNP,GNPDA1
1542	ZNF526	1205	ARCHS4 Coexpression,1435;Enrichr Queries,1071;GTEx Coexpression,1109	GNPDA1
1543	LBX1	1206	ARCHS4 Coexpression,892;Enrichr Queries,1392;GTEx Coexpression,1333
1544	ZSCAN26	1212	ARCHS4 Coexpression,1399;GTEx Coexpression,1025
1545	FOXD4L6	1213	ARCHS4 Coexpression,1069;Enrichr Queries,1357
1546	SGSM2	1214	ARCHS4 Coexpression,1481;GTEx Coexpression,946
1547	SOX30	1218	ARCHS4 Coexpression,880;Enrichr Queries,1352;GTEx Coexpression,1422
1548	ZBTB18	1220	ARCHS4 Coexpression,1553;GTEx Coexpression,886
1549	MTERF4	1223	ARCHS4 Coexpression,917;GTEx Coexpression,1529
1550	TGIF2LX	1223	ARCHS4 Coexpression,884;Enrichr Queries,1191;GTEx Coexpression,1594
1551	CARF	1224	ARCHS4 Coexpression,1182;GTEx Coexpression,1265
1552	PHF1	1225	ARCHS4 Coexpression,1133;GTEx Coexpression,1316
1553	FOXI2	1225	ARCHS4 Coexpression,1350;Enrichr Queries,1328;GTEx Coexpression,996
1554	HOXD1	1225	ARCHS4 Coexpression,953;Enrichr Queries,1325;GTEx Coexpression,1397
1555	ZSCAN23	1227	ARCHS4 Coexpression,1549;Enrichr Queries,980;GTEx Coexpression,1151	GNPDA1
1556	MSANTD4	1227	ARCHS4 Coexpression,872;GTEx Coexpression,1582
1557	ZNF836	1231	ARCHS4 Coexpression,1026;Enrichr Queries,1165;GTEx Coexpression,1501
1558	ZNF283	1231	ARCHS4 Coexpression,1476;Enrichr Queries,898;GTEx Coexpression,1320	GNPDA1
1559	TBR1	1232	ARCHS4 Coexpression,1263;Enrichr Queries,937;GTEx Coexpression,1497	GNPDA1
1560	ZNF729	1233	ARCHS4 Coexpression,1297;GTEx Coexpression,1168
1561	ZNF793	1234	ARCHS4 Coexpression,1484;Enrichr Queries,1011;GTEx Coexpression,1206	GNPDA1
1562	ZNF81	1236	ARCHS4 Coexpression,1570;Enrichr Queries,1193;GTEx Coexpression,945
1563	ZNF433	1238	ARCHS4 Coexpression,1425;Enrichr Queries,801;GTEx Coexpression,1487	PRNP
1564	TERB1	1239	ARCHS4 Coexpression,1574;GTEx Coexpression,904
1565	ZNF525	1239	ARCHS4 Coexpression,1177;GTEx Coexpression,1301
1566	DLX6	1243	ARCHS4 Coexpression,1150;Enrichr Queries,1320;GTEx Coexpression,1259
1567	BSX	1247	ARCHS4 Coexpression,1036;Enrichr Queries,1389;GTEx Coexpression,1315
1568	ZNF605	1251	ARCHS4 Coexpression,1341;Enrichr Queries,938;GTEx Coexpression,1473	GNPDA1
1569	ZNF789	1260	ARCHS4 Coexpression,1358;Enrichr Queries,886;GTEx Coexpression,1535	GNPDA1
1570	ZNF492	1262	ARCHS4 Coexpression,1592;GTEx Coexpression,932
1571	BARHL1	1264	ARCHS4 Coexpression,1558;Enrichr Queries,1312;GTEx Coexpression,921
1572	ZNF233	1264	ARCHS4 Coexpression,1351;Enrichr Queries,967;GTEx Coexpression,1475	GNPDA1
1573	ALX3	1267	ARCHS4 Coexpression,1020;Enrichr Queries,1367;GTEx Coexpression,1413
1574	LCOR	1272	ARCHS4 Coexpression,1587;Enrichr Queries,1012;GTEx Coexpression,1217	GNPDA1
1575	HOXA10	1275	ARCHS4 Coexpression,1334;Enrichr Queries,1181;GTEx Coexpression,1310
1576	ZNF154	1277	ARCHS4 Coexpression,1276;Enrichr Queries,1003;GTEx Coexpression,1552	NID1
1577	ZNF716	1277	ARCHS4 Coexpression,1433;Enrichr Queries,1073;GTEx Coexpression,1326	GNPDA1
1578	NOTO	1280	ARCHS4 Coexpression,989;Enrichr Queries,1396;GTEx Coexpression,1456
1579	ZGLP1	1285	ARCHS4 Coexpression,1550;GTEx Coexpression,1019
1580	ZNF530	1285	ARCHS4 Coexpression,1600;Enrichr Queries,1220;GTEx Coexpression,1035
1581	ZNF177	1286	ARCHS4 Coexpression,1408;Enrichr Queries,1287;GTEx Coexpression,1162
1582	ZNF705D	1288	ARCHS4 Coexpression,1265;Enrichr Queries,1184;GTEx Coexpression,1415
1583	PEG3	1289	ARCHS4 Coexpression,1187;GTEx Coexpression,1390
1584	NKX63	1293	ARCHS4 Coexpression,1620;GTEx Coexpression,965
1585	CGGBP1	1294	ARCHS4 Coexpression,1029;GTEx Coexpression,1559
1586	FIGLA	1305	ARCHS4 Coexpression,1226;Enrichr Queries,1365;GTEx Coexpression,1325
1587	ZNF774	1306	ARCHS4 Coexpression,1530;Enrichr Queries,1004;GTEx Coexpression,1385	GNPDA1
1588	SCRT1	1309	ARCHS4 Coexpression,1528;Enrichr Queries,1089
1589	ZNF112	1309	ARCHS4 Coexpression,1569;GTEx Coexpression,1049
1590	KAT7	1311	ARCHS4 Coexpression,1248;GTEx Coexpression,1374
1591	NKX11	1312	ARCHS4 Coexpression,1319;GTEx Coexpression,1304
1592	ZSCAN32	1315	ARCHS4 Coexpression,1412;GTEx Coexpression,1218
1593	EMX1	1316	ARCHS4 Coexpression,1235;Enrichr Queries,1253;GTEx Coexpression,1460
1594	ZNF676	1321	ARCHS4 Coexpression,1543;Enrichr Queries,957;GTEx Coexpression,1463	CP
1595	RBCK1	1321	ARCHS4 Coexpression,1049;GTEx Coexpression,1593
1596	ZNF397	1322	ARCHS4 Coexpression,1277;GTEx Coexpression,1367
1597	L3MBTL4	1324	ARCHS4 Coexpression,1571;GTEx Coexpression,1076
1598	MBD6	1326	ARCHS4 Coexpression,1218;GTEx Coexpression,1433
1599	NEUROD6	1333	ARCHS4 Coexpression,1365;Enrichr Queries,1150;GTEx Coexpression,1485
1600	SAFB2	1334	ARCHS4 Coexpression,1217;GTEx Coexpression,1450
1601	DMRT3	1338	ARCHS4 Coexpression,1349;Enrichr Queries,1382;GTEx Coexpression,1284
1602	C11ORF95	1339	GTEx Coexpression,1339
1603	HDX	1346	ARCHS4 Coexpression,1434;Enrichr Queries,1108;GTEx Coexpression,1495
1604	SOHLH1	1347	ARCHS4 Coexpression,1391;Enrichr Queries,1117;GTEx Coexpression,1534
1605	NEUROD4	1349	ARCHS4 Coexpression,1590;Enrichr Queries,1175;GTEx Coexpression,1282
1606	ZNF334	1351	ARCHS4 Coexpression,1540;Enrichr Queries,1183;GTEx Coexpression,1330
1607	FAM170A	1354	ARCHS4 Coexpression,1417;Enrichr Queries,1178;GTEx Coexpression,1466
1608	EVX2	1356	ARCHS4 Coexpression,1106;Enrichr Queries,1394;GTEx Coexpression,1569
1609	PRDM6	1362	ARCHS4 Coexpression,1445;Enrichr Queries,1291;GTEx Coexpression,1349
1610	ZNF182	1365	ARCHS4 Coexpression,1409;Enrichr Queries,1107;GTEx Coexpression,1579
1611	MYRF	1373	ARCHS4 Coexpression,1303;GTEx Coexpression,1443
1612	TIGD6	1378	ARCHS4 Coexpression,1628;Enrichr Queries,1027;GTEx Coexpression,1478	PRNP
1613	SOX5	1387	ARCHS4 Coexpression,1394;Enrichr Queries,1164;GTEx Coexpression,1604
1614	ZNF658	1389	ARCHS4 Coexpression,1607;Enrichr Queries,1171
1615	ESX1	1389	ARCHS4 Coexpression,1627;Enrichr Queries,1306;GTEx Coexpression,1235
1616	ZNF880	1391	ARCHS4 Coexpression,1185;GTEx Coexpression,1596
1617	BHLHA9	1396	ARCHS4 Coexpression,1331;GTEx Coexpression,1461
1618	MTERF1	1401	ARCHS4 Coexpression,1617;GTEx Coexpression,1184
1619	ZNF479	1403	ARCHS4 Coexpression,1450;Enrichr Queries,1203;GTEx Coexpression,1556
1620	TGIF2LY	1425	ARCHS4 Coexpression,1383;Enrichr Queries,1403;GTEx Coexpression,1488
1621	DPRX	1427	ARCHS4 Coexpression,1452;Enrichr Queries,1268;GTEx Coexpression,1560
1622	ZNF816	1431	ARCHS4 Coexpression,1614;GTEx Coexpression,1247
1623	LIN54	1439	ARCHS4 Coexpression,1509;GTEx Coexpression,1369
1624	FLYWCH1	1458	ARCHS4 Coexpression,1598;GTEx Coexpression,1317
1625	SKI	1459	ARCHS4 Coexpression,1514;GTEx Coexpression,1404
1626	MSANTD1	1465	ARCHS4 Coexpression,1623;GTEx Coexpression,1307
1627	GLI4	1477	ARCHS4 Coexpression,1363;GTEx Coexpression,1590
1628	NKX62	1530	ARCHS4 Coexpression,1583;GTEx Coexpression,1477
1629	ZNF311	1530	ARCHS4 Coexpression,1615;Enrichr Queries,1404;GTEx Coexpression,1572
1630	ZNF814	1547	ARCHS4 Coexpression,1613;GTEx Coexpression,1480
1631	MYPOP	1553	ARCHS4 Coexpression,1556;GTEx Coexpression,1549
1632	CC2D1A	1558	ARCHS4 Coexpression,1533;GTEx Coexpression,1583
