# Supplementary material for: Astrocyte secretome remodeling under iron deficiency: potential implications for brain iron homeostasis
Source: Biol Open. 2025 Jul 9;14(7):bio062057. doi: 10.1242/bio.062057 (PMC12309891; doi:10.1242/bio.062057)
Supplement: Table S4. [file biolipen-14-062057-TableS4.xlsx]

## Sheet: Sheet1
Protein	Accession Number & Symbol	Unique to Condition	Significance (p-value)
Beta-actin-like protein 2	|Q8BFZ3|ACTBL	Iron Deficient	0.000206256
3-hydroxyisobutyrate dehydrogenase, mitochondrial	|Q99L13|3HIDH	Iron Deficient	0.0013239
Ribonucleoside-diphosphate reductase subunit M2	|P11157|RIR2	Iron Deficient	0.00146164
DNA-directed RNA polymerases I, II, and III subunit RPABC3	|Q923G2|RPAB3	Iron Deficient	0.00219213
ATP-dependent 6-phosphofructokinase, liver type	|P12382|PFKAL	Iron Deficient	0.00281447
Talin-2	|Q71LX4|TLN2	Iron Deficient	0.00546469
Ribosome maturation protein SBDS	|P70122|SBDS	Iron Deficient	0.00653338
Eukaryotic translation initiation factor 3 subunit M	|Q99JX4|EIF3M	Iron Deficient	0.00749043
Semaphorin-7A	|Q9QUR8|SEM7A	Iron Deficient	0.0213789
Phosphoribosylformylglycinamidine synthase	|Q5SUR0|PUR4	Iron Deficient	0.0333925
Vascular endothelial growth factor A	|Q00731|VEGFA	Iron Deficient	0.0488116
Neurofascin	|Q810U3|NFASC	Control	0.00621361
